# Supplementary material for: A Penicillium rubens platform strain for secondary metabolite production
Source: Sci Rep. 2020 May 6;10:7630. doi: 10.1038/s41598-020-64893-6 (PMC7203126; doi:10.1038/s41598-020-64893-6)
Supplement: Supplementary file 2 — Supplementary information 2. [file 41598_2020_64893_MOESM2_ESM.xlsx]

## Sheet: SI1 datasets used
Supplementary Information SI1: – Transcriptome data sets used for extracting secondary metabolite core gene expression levels for prioritizing genes for deletion. CHE = glucose limited chemostat, SF = shake flask
Data Set Name	Penicillin production	Carbon-limited	Sample point [h]	Growth rate µ [h-1]	Source	BioProject	GSM/ SRA ID (NCBI)	Type
1 - NRRL 1951, SF	low	no	72	Not mentioned	Terfehr et al., 201746	PRJNA353579	SRX2348527, SRX2348526	RNA-Seq
2 - P2niaD18, SF	low						SRX2348525, SRX2348522
3 - P2niaD18 ∆velA, SF	low						SRX2348523, SRX2348524
4 - Wisc-54-1255, Glucose, SF	low	no	24	Not mentioned	Daly et al., 201647	PRJNA320850	SRS1424086, SRS1424087, SRS1424088
5 - Wisc-54-1255, Straw, SF	Low						SRS1424094, SRS1424096, SRS1424097
6 - Wisc-54-1255 coculture T. Reesei QM6a, Straw, SF	low						SRS1424101, SRS1424102, SRS1424103,
7 - Wisc-54-1255 coculture A. niger N402, Straw, SF	Low						SRS1424104, SRS1424105, SRS1424106,
8 - Wisc-54-1255 coculture QM6a + N402, Straw, SF	low						SRS1424107, SRS1424108, SRS1424109
21 - Wisc-54-1255 (1x Pen BGC); PAA (+++), CHE	High1	Yes	steady-state	0.03	Van der Berg et al., 200821	PRJNA103789	GSM247957, GSM247956, GSM247955	Microarray (Affymetrix GPL6225)
9 - Wisc-54-1255 (1x Pen BGC); PAA (---), CHE	Low1						GSM247954, GSM247953, GSM247952
22 - DS17690 (8x Pen BGC); PAA (+++), CHE	High1						GSM247951, GSM247950, GSM247949, GSM247948
10 - DS17690 (8x Pen BGC); PAA (---), CHE	Low1						GSM247947, GSM247946, GSM247945
16 - DS50661 (∆Pen BGC); adipate (+++), CHE	Low	Yes	steady state	0.03	Harris et al., 200919	PRJNA112879	GSM315917, GSM315916, GSM315915
15 - DS50661 (∆Pen BGC); adipate (---), CHE	Low						GSM315914, GSM315913, GSM315912
18 - DS49834 ( cefEF, cmcH); adipate (+++), CHE	Low						GSM315911, GSM315910, GSM315909, GSM315901
17 - DS49834 ( cefEF, cmcH); adipate (---), CHE	Low						GSM315900, GSM315899, GSM315898
19 - DS50661 (∆Pen BGC); PAA (---), CHE	Low1	Yes	steady state	0.03	Harris et al., 200934	PRJNA112807	GSM315912, GSM315913, GSM315914
20 - DS50661 (∆Pen BGC); PAA (+++), CHE	Low1						GSM317178, GSM317179, GSM317180
25 - DS54465 (8x Pen BGC, ∆hdfA); PAA (+++), CHE	High	Yes	steady-state	0.03	Snoek et al., 200948	PRJNA110889	GSM323176, GSM323175
13 - DS54465 (8x Pen BGC, ∆hdfA); PAA (---), CHE	Low						GSM323174, GSM323173
26 - DS17690 (8x Pen BGC); PAA (+++), CHE	High1						GSM315963, GSM315962, GSM315961, GSM315960
14 - DS17690 (8x Pen BGC); PAA (---), CHE	Low1						GSM315966, GSM315965, GSM315964
23 - DS47274 (1x Pen BGC); POA (+++), SF	High1	Yes	120 h	0.0549	Weber 201250	n/a	n/a
11 - DS47274 (1x Pen BGC); POA (---), SF	Low1					n/a	n/a
24 - DS17690 (8x Pen BGC); POA (+++), SF	High1					n/a	n/a
12 - DS17690 (8x Pen BGC); POA (---), SF	Low1					n/a	n/a
[1] Used for calculating z scores

## Sheet: SI2 BGC core gene expression
Supplementary Information SI2: Heatmap of expression of 49 BGC core enzymes grouped by Penicillin production (high or low). Data are normalized by dividing through actin expression signal. Number at column head refers to expression condition described in upplementary Information SI1. Relevant core genes which are discussed in the manuscript are highlighted. nd = expression not detected
				expression data sets, sorted by Penicillin yield
				low																				high
			gene	1 - NRRL 1951, SF	2 - P2niaD18, SF	3 - P2niaD18 ∆velA, SF	4 - Wisc-54-1255, Glucose, SF	5 - Wisc-54-1255, Straw, SF	6 - Wisc-54-1255 coculture T. Reesei QM6a, Straw, SF	7 - Wisc-54-1255 coculture A. niger N402, Straw, SF	8 - Wisc-54-1255 coculture QM6a + N402, Straw, SF	9 - Wisc-54-1255 (1x Pen BGC); PAA (---), CHE	10 - DS17690 (8x Pen BGC); PAA (---), CHE	11 - DS47274 (1x Pen BGC); POA (---), SF	12 - DS17690 (8x Pen BGC); POA (---), SF	13 - DS54465 (8x Pen BGC, ∆hdfA); PAA (---), CHE	14 - DS17690 (8x Pen BGC); PAA (---), CHE	15 - DS50661 (∆Pen BGC); adipate (---), CHE	16 - DS50661 (∆Pen BGC); adipate (+++), CHE	17 - DS49834 ( cefEF, cmcH); adipate (---), CHE	18 - DS49834 ( cefEF, cmcH); adipate (+++), CHE	19 - DS50661 (∆Pen BGC); PAA (---), CHE	20 - DS50661 (∆Pen BGC); PAA (+++), CHE	21 - Wisc-54-1255 (1x Pen BGC); PAA (+++), CHE	22 - DS17690 (8x Pen BGC); PAA (+++), CHE	23 - DS47274 (1x Pen BGC); POA (+++), SF	24 - DS17690 (8x Pen BGC); POA (+++), SF	25 - DS54465 (8x Pen BGC, ∆hdfA); PAA (+++), CHE	26 - DS17690 (8x Pen BGC); PAA (+++), CHE
		NRPS	Pc22g20400	nd	nd	nd	0.0316599	nd	nd	nd	nd	0.00520395	0.00816875	nd	nd	0.00439658	0.020542	0.00948303	0.00717214	0.0130746	0.0127414	0.00948303	0.0170898	0.0056053	0.020542	0.0205928	0.00459667	0.00511461	0.0165996
			Pc13g05250	0.0318623	0.0174738	0.0270442	0.0140836	0.00532664	nd	nd	nd	0.0170694	0.0165125	0.0762454	0.0632693	0.0145471	0.0213783	0.026285	0.0267264	0.0271683	0.0222439	0.026285	0.0353576	0.0184203	0.0213783	0.111061	0.0588614	0.019211	0.0270177
			Pc14g00080	nd	nd	0.00543912	nd	0.00489925	0.00610205	0.00741781	0.00711974	0.00789229	0.00682453	0.0112442	0.01092	0.00598997	0.00609954	0.00821987	0.00802378	0.00675773	0.0077631	0.00821987	0.00782784	0.0052744	0.00609954	0.00871794	0.00785037	0.0060814	0.00714076
			Pc13g14330	nd	nd	nd	nd	nd	nd	nd	nd	nd	nd	0.00770399	0.00653362	nd	nd	nd	nd	nd	nd	nd	nd	nd	nd	0.00999921	0.00841813	nd	nd
			Pc16g04690	0.0152767	0.00578467	nd	0.0049568	0.0117932	0.0139827	0.012134	0.0211482	0.193399	0.0941355	0.252673	0.130006	0.152788	0.108438	0.135177	0.118603	0.134858	0.153591	0.135177	0.124725	0.169372	0.108438	0.299501	0.119011	0.185654	0.12459
			Pc21g15480	nd	0.00413151	nd	nd	0.00509933	nd	0.00455227	nd	0.182095	0.355106	0.338704	0.292095	0.126114	0.0430552	0.191676	0.0735165	0.174747	0.247211	0.191676	0.0374831	0.0623803	0.0430552	0.106491	0.0628248	0.0856385	0.0531827
			Pc21g12630	0.00523049	nd	nd	nd	nd	nd	nd	nd	0.014381	0.354764	0.118205	0.219284	0.0134848	0.210252	0.410566	0.437826	0.425665	0.447158	0.410566	0.567634	0.00458251	0.210252	0.131416	0.0727606	nd	0.190962
			Pc21g21390	nd	0.0330787	nd	nd	0.0124058	nd	0.00421864	nd	0.342251	1.03126	0.692625	1.10918	0.29823	1.16176	nd	nd	1.00485	1.10915	nd	nd	0.622349	1.16176	0.714659	1.2367	0.647248	1.23919
			Pc21g10790	nd	nd	nd	nd	nd	nd	nd	nd	0.00774114	0.00500306	0.0153376	0.0177177	0.00702272	nd	0.0068824	0.00594478	0.00796473	0.00479838	0.0068824	0.00674372	0.00521423	nd	0.0132882	0.0124252	0.00548885	nd
			Pc16g03850	0.00499251	nd	nd	nd	nd	nd	nd	nd	0.00570059	nd	nd	nd	0.00445559	0.00662388	0.0118793	nd	nd	0.00578376	0.0118793	0.0115497	nd	0.00662388	0.0171453	0.0169564	nd	0.00913911
			Pc21g01710	0.0133907	0.00544353	0.00555805	nd	0.00758016	0.00706053	0.0125478	0.011686	0.0155255	0.0109686	0.0112442	0.0106903	0.0141045	nd	0.0624152	0.0561414	0.00788523	0.0101794	0.0624152	0.0110034	0.00833275	nd	0.00812353	0.00988121	0.010198	nd
			Pc16g13930	nd	0.00515983	0.00551524	nd	0.00753931	0.00821955	0.0079059	0.0111814	0.0334262	0.0162261	0.0310573	0.0358832	0.0267926	0.0138584	0.0168577	0.0135427	0.0199841	0.0153034	0.0168577	0.0169191	0.0266227	0.0138584	0.0525057	0.0228851	0.0258537	0.01612
		NRPS-like	Pc06g01540	0.0158997	nd	nd	nd	nd	nd	nd	nd	nd	nd	nd	nd	nd	nd	0.0133097	nd	nd	nd	0.0133097	nd	nd	nd	nd	nd	nd	nd
			Pc16g09930	nd	nd	nd	nd	nd	nd	nd	nd	nd	nd	nd	nd	nd	nd	0.0103097	nd	nd	nd	0.0103097	nd	nd	nd	nd	nd	nd	nd
			Pc20g02590	nd	nd	nd	nd	nd	nd	nd	nd	nd	nd	nd	nd	nd	nd	nd	nd	nd	nd	nd	nd	nd	nd	nd	nd	nd	nd
			Pc12g09980	nd	nd	nd	nd	nd	nd	nd	nd	nd	nd	nd	0.00488012	nd	nd	nd	nd	nd	nd	nd	nd	nd	nd	0.004108	0.00505525	nd	nd
			Pc14g01790	nd	nd	nd	nd	nd	nd	nd	nd	nd	nd	nd	nd	nd	nd	nd	nd	nd	nd	nd	nd	nd	nd	nd	nd	nd	nd
			Pc20g09690	nd	nd	nd	nd	nd	nd	nd	nd	nd	nd	0.00425429	0.00408782	nd	nd	nd	nd	nd	nd	nd	nd	nd	nd	0.00475524	0.0047932	nd	nd
			Pc22g09430	nd	nd	nd	nd	0.0130687	0.00634749	0.00558247	nd	0.225465	0.0258505	0.0283619	0.0113908	0.215373	0.00567477	0.0467743	0.0295819	0.0122217	0.0153548	0.0467743	0.00881806	0.0390667	0.00567477	0.00627427	0.00819976	0.0381413	0.00634142
			Pc20g02260	nd	nd	nd	nd	nd	nd	nd	nd	nd	nd	nd	nd	nd	nd	nd	nd	nd	nd	nd	nd	nd	nd	nd	nd	nd	nd
			Pc21g22530	0.00857923	nd	0.00579829	nd	0.00452175	0.00431446	0.00481714	nd	nd	nd	nd	nd	nd	nd	nd	nd	nd	nd	nd	nd	nd	nd	nd	nd	nd	nd
			Pc21g22650	nd	nd	nd	nd	0.00514958	nd	nd	0.00411283	0.00757919	nd	0.00425429	0.00626952	0.00625553	0.00481857	0.00545205	0.00431664	0.00539896	nd	0.00545205	0.00570229	0.00507385	0.00481857	nd	0.00636546	nd	nd
			Pc18g00380	0.0439815	0.0552759	0.0388826	0.0325136	0.0201619	0.0162909	0.0147671	0.0156179	0.127421	0.0922584	0.0782971	0.120797	0.107082	0.0973803	0.0944402	0.0967362	0.111513	0.0867736	0.0944402	0.0903915	0.119757	0.0973803	0.204594	0.118094	0.128177	0.112307
			Pc20g12670	0.00676717	0.00706867	0.00703201	nd	0.0045678	0.00409209	0.00402513	0.00425833	nd	nd	0.00492814	nd	nd	nd	nd	nd	nd	nd	nd	nd	nd	nd	nd	nd	nd	nd
			Pc13g12570	nd	nd	nd	nd	nd	nd	nd	nd	nd	nd	nd	nd	nd	nd	nd	nd	nd	nd	nd	nd	nd	nd	nd	nd	nd	nd
			Pc12g13170	nd	0.00936699	nd	0.0092915	nd	nd	0.00424656	nd	nd	0.0044781	0.0753301	0.0142959	nd	nd	nd	nd	0.00594102	0.00431854	nd	nd	nd	nd	0.0346736	0.0075119	nd	0.00788681
		PKS	Pc21g12450	nd	nd	nd	nd	nd	nd	nd	nd	nd	nd	nd	nd	nd	nd	nd	nd	nd	nd	nd	nd	nd	nd	nd	nd	nd	nd
			Pc21g05080	nd	nd	nd	nd	nd	nd	nd	nd	0.00854009	0.0223905	0.0136178	0.00804933	0.00669814	0.0101947	0.371928	0.318338	0.0367809	0.00907408	0.371928	0.0298687	0.0372718	0.0101947	0.00628748	0.00564484	0.0408233	0.00951214
			Pc21g05070	0.00400319	0.00543442	0.00491107	nd	0.0064292	0.0102826	0.00591342	0.0349968	0.023191	0.0156376	0.0159008	0.0181655	0.0210091	0.00792476	0.24511	0.281534	0.0290474	0.0137268	0.24511	0.0170812	0.0207567	0.00792476	0.014662	0.012447	0.0226727	0.0119368
			Pc22g22850	nd	nd	nd	nd	nd	nd	nd	nd	nd	nd	0.00477728	0.00504088	nd	nd	0.00441179	0.00439179	0.00405464	nd	0.00441179	0.00443891	nd	nd	0.011188	0.0060925	nd	nd
			Pc16g04890	0.00785423	0.00620777	0.00555012	nd	0.00470924	0.00535436	0.00561614	0.0069293	0.0129127	0.0134979	0.0149655	0.0172584	0.00985541	0.011542	0.0213438	0.0177425	0.0149321	0.0126129	0.0213438	0.0242774	0.00832272	0.011542	0.0126146	0.0131567	0.00948074	0.0137486
			Pc16g00370	0.0611238	0.00435637	0.00569284	nd	0.00570267	0.00472587	0.00581368	0.00473922	0.00891797	0.00700747	0.0158304	0.0203702	0.00917675	0.00801768	0.00971523	0.00844125	0.0080876	0.00785735	0.00971523	0.00942414	0.00966639	0.00801768	0.019153	0.0210071	0.0098238	0.0104181
			Pc16g11480	0.0678578	0.268413	0.0877023	nd	nd	nd	nd	nd	nd	0.164298	0.644208	0.231674	nd	0.0552344	0.0167741	0.0147701	0.195179	0.144003	0.0167741	0.0120021	nd	0.0552344	0.745687	0.285409	nd	0.103115
			Pc21g00960	nd	nd	nd	nd	nd	nd	nd	nd	0.0262249	0.0329614	0.013658	0.00672883	0.0186486	0.0308694	0.0463285	0.0315858	0.0272911	0.0392868	0.0463285	0.0202482	0.00500366	0.0308694	nd	nd	0.00639326	0.0363966
			Pc12g05590	nd	nd	nd	nd	nd	nd	nd	0.00516395	nd	nd	nd	nd	nd	nd	nd	nd	nd	nd	nd	nd	nd	nd	nd	nd	nd	nd
			Pc21g15160	0.0105545	nd	nd	nd	nd	nd	nd	nd	nd	nd	nd	nd	nd	nd	nd	nd	nd	nd	nd	nd	nd	nd	nd	nd	nd	nd
			Pc21g16000	nd	nd	nd	nd	nd	nd	nd	nd	nd	nd	0.0162226	0.0119649	nd	nd	nd	nd	nd	nd	nd	nd	nd	nd	0.0106729	0.00581954	nd	nd
			Pc22g23750	nd	nd	nd	nd	nd	nd	nd	nd	nd	nd	nd	nd	nd	nd	nd	nd	nd	nd	nd	nd	nd	nd	nd	nd	nd	nd
			Pc13g08690	0.0105281	0.00486002	0.00611703	nd	0.00489663	nd	nd	nd	0.0200384	0.00992658	0.0336019	0.0280636	0.0187666	nd	0.00810841	0.00504304	0.00707574	0.00624647	0.00810841	0.00724737	0.00999729	nd	0.0089557	0.00811242	0.010198	0.00580853
			Pc13g04470	nd	nd	nd	nd	nd	nd	nd	nd	nd	nd	nd	nd	nd	nd	nd	nd	nd	nd	nd	nd	nd	nd	nd	nd	nd	nd
			Pc16g03800	0.00456924	0.00531954	nd	nd	nd	nd	nd	0.00421742	0.0183866	0.0202429	0.0302125	0.0212888	0.02036	0.0248628	0.0219104	0.0151876	0.0260263	0.0293215	0.0219104	0.0193861	0.00943576	0.0248628	0.0268539	0.017535	0.0104475	0.0245664
			Pc21g03990	0.0045157	0.00530483	0.00592912	nd	0.00620289	0.00671747	0.00645277	0.00738569	nd	nd	nd	nd	nd	nd	nd	nd	nd	nd	nd	nd	nd	nd	nd	nd	nd	nd
			Pc21g12440	nd	nd	nd	nd	nd	nd	nd	nd	nd	nd	nd	nd	nd	nd	nd	nd	nd	nd	nd	nd	nd	nd	nd	nd	nd	nd
			Pc21g03930	0.00819761	nd	nd	0.00508196	nd	nd	nd	nd	nd	nd	0.010943	0.010943	nd	nd	0.0063344	0.00518498	nd	0.00428427	0.0063344	0.00695713	nd	nd	0.0177925	0.0105363	nd	nd
			Pc22g08170	0.00951585	0.0159937	0.0126067	nd	0.0154027	0.0132316	0.0127208	0.0149956	nd	nd	nd	nd	nd	nd	nd	nd	nd	nd	nd	nd	nd	nd	nd	nd	nd	nd
			Pc21g04840	nd	0.00792958	nd	nd	nd	nd	nd	nd	nd	nd	0.0343059	0.00497198	nd	nd	nd	nd	nd	nd	nd	nd	nd	nd	0.00820278	nd	nd	0.0047161
		PKS-like	Pc16g03760	nd	nd	nd	nd	nd	nd	nd	nd	nd	nd	nd	nd	nd	nd	nd	nd	nd	nd	nd	nd	nd	nd	nd	nd	nd	nd
			Pc22g09030	0.0192943	0.0262138	0.0319806	0.00412776	0.00602754	0.00683334	0.00531725	0.00543195	0.0173501	0.0200679	0.0193404	0.0236542	0.0153143	0.0295221	0.0184738	0.0206564	0.0258095	0.0221754	0.0184738	0.0232786	0.0155324	0.0295221	0.0316091	0.0268157	0.017215	0.0271775
			Pc12g02940	nd	nd	nd	nd	nd	nd	nd	nd	nd	0.0252698	nd	nd	nd	0.00531636	0.00867498	0.010921	0.0470295	0.0161003	0.00867498	0.0066925	nd	0.00531636	nd	nd	nd	0.0116704
			0.0 r					0.3					0.6					0.9					1.2
				0.168856	0.187618	0.208465	0.231628	0.257364	0.28596	0.317733	0.353037	0.392263	0.435848	0.484276	0.538084	0.597871	0.664301	0.738113	0.820125	0.91125	1.0125	1.125	1.25
								expression relative to actin

## Sheet: SI3 - Mutation analysis
				Supplementary Information SI3: Filtered list of de-novo SNPs and point mutations obtaind from Sequencing strain 4xKO. Raw data files have been deposited at NCBI SRA under accession PRJNA588889.
seq id	position	Mutation classification	read coverage in 4xKO	mutation	annotation	gene	GO Terms of protein	4xKO - FPKM	SNP caused by off-target activity of Cas9
NW_003020077	1099331	new mutation	19	+C	intronic	Pc16g04690	GO:0003824 catalytic activity - GO:0031177 phosphopantetheine binding - GO:0016874 ligase activity	silent	NO
NW_003020067	499715	in DS68530 < 50% of reads show same mutation	48	G→C	A396P (GCA→CCA)	Pc06g02120	GO:0004672 protein kinase activity - GO:0005524 ATP binding - GO:0006468 protein phosphorylation	40.3133	NO
NW_003020110	630915	in DS68530 < 20% of reads show same mutation	71	A→C	T59P (ACA→CCA)	Pc21g02580	no GO Terms available	37.74	NO
NW_003020110	5267409	in DS68530 < 20% of reads show same mutation	41	C→T	A170A (GCG→GCA)	Pc21g22250	GO:0016021 integral component of membrane - GO:0016020 membrane	28.5667	NO
NW_003020074	1162482	in DS68530 < 50% of reads show same mutation	65	A→G	V501A (GTT→GCT)	Pc13g04800	no GO Terms available	18.8033	NO
NW_003020081	3127649	new mutation	56	G→C	P391A (CCT→GCT)	Pc22g13260	GO:0005634 nucleus	15.5433	NO
NW_003020074	1300973	in DS68530 < 20% of reads show same mutation	59	A→T	V1818D (GTC→GAC)	Pc13g05250	GO:0003824 catalytic activity - GO:0031177 phosphopantetheine binding - GO:0016874 ligase activity	6.98333	NO
NW_003020080	2608646	in DS68530 < 20% of reads show same mutation	69	G→A	A147V (GCG→GTG)	Pc20g11320	no GO Terms available	5.19667	NO
NW_003020081	2263953	new mutation	46	G→A	F346F (TTC→TTT)	Pc22g09470	GO:0005887 integral component of plasma membrane - GO:0055085 transmembrane transport - GO:0016021 integral component of membrane - GO:0016020 membrane	3.85333	NO
NW_003020073	414164	new mutation	65	C→G	Q399E (CAG→GAG)	Pc12g01810	GO:0016020 membrane - GO:0016021 integral component of membrane - GO:0016020 membrane - GO:0016021 integral component of membrane - GO:0022857 transmembrane transporter activity - GO:0055085 transmembrane transport	0.873333	NO
NW_003020110	4255209	new mutation	14	587 bp→18 bp	truncation	Pc21g18020	no GO Terms available	0.873333	NO
NW_003020079	133603	new mutation	20	G→A	G45D (GGT→GAT)	Pc19g00620	no GO Terms available	0.116667	NO
NW_003020079	133622	new mutation	20	G→C	L51F (TTG→TTC)	Pc19g00620		0.116667	NO
NW_003020079	133648	new mutation	20	G→A	G60E (GGA→GAA)	Pc19g00620		0.116667	NO
NW_003020079	133659	new mutation	20	2 bp→TT	coding (97‑98/312 nt)	Pc19g00620		0.116667	NO
NW_003020079	133664	new mutation	20	2 bp→CT	coding (102‑103/312 nt)	Pc19g00620		0.116667	NO
NW_003020079	133619	new mutation	20	G→A	A50A (GCG→GCA)	Pc19g00620		0.116667	NO
NW_003020079	133655	new mutation	20	A→G	A62A (GCA→GCG)	Pc19g00620		0.116667	NO
NW_003020074	601552	in DS68530 < 20% of reads show same mutation	19	Δ1 bp	intergenic (+1021/+1622)	Pc13g02590 → / ← Pc13g02600	n/a	n/a	not investigated
NW_003020079	158587	new mutation	22	G→C	intergenic (+551/‑1026)	Pc19g00740 → / → Pc19g00750	n/a	n/a	not investigated
NW_003020079	158592	new mutation	20	A→G	intergenic (+556/‑1021)	Pc19g00740 → / → Pc19g00750	n/a	n/a	not investigated
NW_003020083	191438	new mutation	14	T→C	intergenic (+704/+436)	Pc24g00930 → / ← Pc24g00940	n/a	n/a	not investigated
NW_003020083	363618	new mutation	128	C→A	intergenic (‑976/‑346)	Pc24g01670 ← / → Pc24g01680	n/a	n/a	not investigated
NW_003020074	601534	in DS68530 < 20% of reads show same mutation	29	T→A	intergenic (+1003/+1640)	Pc13g02590 → / ← Pc13g02600	n/a	n/a	not investigated
NW_003020074	601543	in DS68530 < 20% of reads show same mutation	29	A→T	intergenic (+1012/+1631)	Pc13g02590 → / ← Pc13g02600	n/a	n/a	not investigated
NW_003020074	602108	in DS68530 < 20% of reads show same mutation	37	T→A	intergenic (+1577/+1066)	Pc13g02590 → / ← Pc13g02600	n/a	n/a	not investigated
NW_003020081	1650102	new mutation	79	C→G	intergenic (+94/+807)	Pc22g06900 → / ← Pc22g06910	n/a	n/a	not investigated
NW_003020074	1839239	new mutation	78	G→C	intergenic (+10/+176)	Pc13g07570 → / ← Pc13g07580	n/a	n/a	not investigated
NW_003020074	1914621	new mutation	53	T→G	intergenic (‑122/+958)	Pc13g07880 ← / ← Pc13g07890	n/a	n/a	not investigated
NW_003020080	1924519	new mutation	64	T→G	intergenic (+990/‑768)	Pc20g08400 → / → Pc20g08410	n/a	n/a	not investigated
NW_003020073	1969473	in DS68530 < 20% of reads show same mutation	73	T→C	intergenic (‑89/‑252)	Pc12g08400 ← / → Pc12g08410	n/a	n/a	not investigated
NW_003020080	1996111	new mutation	19	A→G	intergenic (+4314/+19021)	Pc20g08670 → / ← Pc20g08720	n/a	n/a	not investigated
NW_003020081	3072979	in DS68530 < 20% of reads show same mutation	36	G→A	intergenic (+18375/+1618)	Pc22g12970 → / ← Pc22g13040	n/a	n/a	not investigated
NW_003020080	1197332	new mutation	38	Δ1 bp	intergenic (+12492/+1571)	Pc20g05210 → / ← Pc20g05260	n/a	n/a	not investigated
NW_003020080	1996280	new mutation	17	Δ1 bp	intergenic (+4483/+18852)	Pc20g08670 → / ← Pc20g08720	n/a	n/a	not investigated
NW_003020074	2789029	new mutation	18	Δ1 bp	intergenic (+492/+480)	Pc13g11440 → / ← Pc13g11450	n/a	n/a	not investigated
NW_003020110	3638013	new mutation	36	Δ1 bp	intergenic (+4138/‑68)	Pc21g15410 → / → Pc21g15420	n/a	n/a	not investigated
NW_003020077	2936355	new mutation	22	149 bp→7 bp	intergenic (‑137/+271)	Pc16e00280 ← / ← Pc16e00290	n/a	n/a	not investigated
NW_003020080	1197220	new mutation	38	100 bp→10 bp	intergenic (+12380/+1584)	Pc20g05210 → / ← Pc20g05260	n/a	n/a	not investigated
NW_003020110	61813	annotation of N	17	N→A	intergenic (+1188/‑298)	Pc21g00300 → / → Pc21g00310	n/a	n/a	not investigated
NW_003020083	191459	annotation of N	31	N→A	intergenic (+725/+415)	Pc24g00930 → / ← Pc24g00940	n/a	n/a	not investigated
NW_003020076	401394	annotation of N	183	N→G	intergenic (+834/+59)	Pc15g01640 → / ← Pc15g01650	n/a	n/a	not investigated
NW_003020073	3747003	annotation of N	17	N→G	intergenic (‑1498/+497)	Pc12g15650 ← / ← Pc12g15660	n/a	n/a	not investigated
NW_003020110	5277135	new mutation	23	+79 bp	intergenic (‑284/+1595)	Pc21g22290 ← / ← Pc21g22300	n/a	n/a	not investigated
NW_003020110	5258970	new mutation	19	Δ108 bp	intergenic (+813/+1782)	Pc21g22220 → / ← Pc21g22230	n/a	n/a	not investigated
NW_003020078	1099045	in DS68530 < 20% of reads show same mutation	66	C→T	intergenic (143/148 nt)	Pc18e00060	n/a	n/a	not investigated

## Sheet: SI11 RNA-Seq-results
Supplementary Information SI11: RNA-seq Data and calculated gene expression changes generated during this study. Raw data files have been deposited at NCBI SRA under accession PRJNA588889.
Gene	DS54468 (A-1) RPKM	DS54468 (B-3) RPKM	mean RPKM DS54468	StDev DS54468	log10(mean RPKM) DS54468	4xKO B-1 FPKM	4xKO (B-2) FPKM	4xKO (A-3) RPKM	mean RPKM 4xKO	StDev	log10 (mean RPKM) 4KO	log2 fold change (4xKO/DS54468)	p_value	log10(p-value)	Description	KEGG Orthologous Group ID	Protein	UniProtKB Entry	Protein names	length protein (AA)
Pc12g06730	159.7	179.39	169.545	13.9229	2.22928	191.36	171.2	192.21	184.923	11.8924	2.26699	0.125259	0.273738	0.562665	Penicillium chrysogenum Wisconsin 54-1255 hypothetical protein (Pc12g06730) mRNA, complete cds	-	XP_002557511.1	B6H0N3	Pc12g06730 protein	214
Pc12g16410	42.73	44.22	43.475	1.05359	1.63824	88.95	86.96	82.05	85.9867	3.55148	1.93443	0.983927	0.000559793	3.25197	Penicillium chrysogenum Wisconsin 54-1255 hypothetical protein (Pc12g16410) mRNA, complete cds	-	XP_002558439.1	B6GZ11	Pc12g16410 protein	107
Pc13g14600	1.26	1.51	1.385	0.176777	0.14145	2.38	3.03	2.1	2.50333	0.477109	0.398519	0.853964	0.0557746	1.25356	Penicillium chrysogenum Wisconsin 54-1255 hypothetical protein (Pc13g14600) mRNA, complete cds	-	XP_002559866.1	B6H2I2	Pc13g14600 protein	793
Pc16g12700	93.53	117.09	105.31	16.6594	2.02247	104.58	95.22	97.75	99.1833	4.84182	1.99644	-0.0864728	0.564639	0.248229	Penicillium chrysogenum Wisconsin 54-1255 hypothetical protein (Pc16g12700) mRNA, complete cds	-	XP_002561569.1	B6HAG1	Pc16g12700 protein	118
Pc18g01100	326.25	362.55	344.4	25.668	2.53706	370.24	320.01	337.53	342.593	25.4949	2.53478	-0.00758807	0.943141	0.0254236	Penicillium chrysogenum Wisconsin 54-1255 hypothetical protein (Pc18g01100) mRNA, complete cds	-	XP_002561956.1	B6HC55	Pc18g01100 protein	153
Pc20g08190	50.32	50.07	50.195	0.176777	1.70066	56.84	73.83	53.29	61.32	10.9784	1.7876	0.288814	0.267161	0.573227	Penicillium chrysogenum Wisconsin 54-1255 hypothetical protein (Pc20g08190) mRNA, partial cds	-	XP_002563342.1	B6HEQ1	Pc20g08190 protein (Fragment)	26
Pc21g11570	127.02	134.35	130.685	5.18309	2.11623	126.33	96.12	110.69	111.047	15.1082	2.04551	-0.234927	0.18869	0.724252	Penicillium chrysogenum Wisconsin 54-1255 hypothetical protein (Pc21g11570) mRNA, complete cds	-	XP_002568188.1	B6HKH5	Pc21g11570 protein	134
Pc21g16870	507.71	536.42	522.065	20.301	2.71772	627.94	525.53	678.35	610.607	77.8705	2.78576	0.226014	0.230532	0.637269	Penicillium chrysogenum Wisconsin 54-1255 hypothetical protein (Pc21g16870) mRNA, complete cds	-	XP_002568687.1	B6HLR3	Pc21g16870 protein	443
Pc16g09310	0	0.88	0.44	0.622254	-0.356547	2.67	2.64	2.21	2.50667	0.257358	0.399097	2.51019	0.012199	1.91368	Penicillium chrysogenum Wisconsin 54-1255 hypothetical protein (Pc16g09310) mRNA, complete cds	-	XP_002561249.1	B6H8C6	Uncharacterized protein	104
Pc22g10170	7.39	8.82	8.105	1.01116	0.908753	5.97	6.63	4.8	5.8	0.926769	0.763428	-0.482759	0.0775253	1.11056	Penicillium chrysogenum Wisconsin 54-1255 hypothetical protein [putative sequencing error] (Pc22g10170) mRNA, complete cds	-	XP_002565025.1	B6HV97	Uncharacterized protein	342
Pc23g00750	6.68	5.06	5.87	1.14551	0.768638	13.04	6.24	3.93	7.73667	4.73582	0.888554	0.398352	0.638225	0.195026	Penicillium chrysogenum Wisconsin 54-1255 hypothetical protein (Pc23g00750) mRNA, complete cds	-	XP_002566634.1	B6HWC5	Uncharacterized protein	86
Pc22g12080	32.39	38.85	35.62	4.56791	1.55169	40.31	40.71	39.97	40.33	0.370405	1.60563	0.179166	0.147185	0.832136	Penicillium chrysogenum Wisconsin 54-1255 hypothetical protein (Pc22g12080) mRNA, complete cds	K17775	XP_002565154.1	B6HR25	Mitochondrial distribution and morphology protein 34-2	556
Pc21g21390	97.5	82.89	90.195	10.3308	1.95518	0	0	0	silent	0	silent	n/a	n/a	n/a	Penicillium chrysogenum Wisconsin 54-1255 alpha-aminoadipyl-cysteinyl-valine synthetase pcbAB/acvA-Penicillium chrysogenum [putative sequencing error] (pcbAB) mRNA, complete cds	K12743	XP_002569114.1	B6HLU1	Alpha-aminoadipyl-cysteinyl-valine synthetase pcbAB/acvA-Penicillium chrysogenum [putative sequencing error]	129
Pc22g22850	0.77	1.07	0.92	0.212132	-0.0362122	1.57	1.53	1.79	1.63	0.14	0.212188	0.825166	0.0188382	1.72496	Penicillium chrysogenum Wisconsin 54-1255 hypothetical protein (Pc22g22850) mRNA, complete cds	K15417	XP_002566179.1	B6HV32	Pc22g22850 protein	830
Pc22g20650	1150.32	1072.91	1111.62	54.7371	3.04595	1049.66	1126.27	1119.92	1098.62	42.5164	3.04085	-0.0169691	0.781469	0.107088	Penicillium chrysogenum Wisconsin 54-1255 hypothetical protein (Pc22g20650) mRNA, complete cds	K02955	XP_002565965.1	B6HR74	Pc22g20650 protein	151
Pc22g20470	2508.74	2547.41	2528.07	27.3438	3.40279	2541.16	2334.79	2429.4	2435.12	103.304	3.38652	-0.0540484	0.320766	0.493811	Penicillium chrysogenum Wisconsin 54-1255 hypothetical protein (Pc22g20470) mRNA, complete cds	K02962	XP_002565947.1	B6HR56	Pc22g20470 protein	141
Pc21g02700	2.57	1.71	2.14	0.608112	0.330414	5.69	4.77	5.88	5.44667	0.593661	0.736131	1.34776	0.00904976	2.04336	Penicillium chrysogenum Wisconsin 54-1255 hypothetical protein (Pc21g02700) mRNA, complete cds	K06123	XP_002567334.1	B6HK20	Pc21g02700 protein	551
Pc24g00580	30.03	31.63	30.83	1.13137	1.48897	32.48	32.61	31.4	32.1633	0.664254	1.50736	0.061082	0.183856	0.735522	Penicillium chrysogenum Wisconsin 54-1255 hypothetical protein (Pc24g00580) mRNA, complete cds	K09419	XP_002566715.1	B6HWL7	Pc24g00580 protein	417
Pc24g00610	0.58	0	0.29	0.410122	silent	0	0	1.16	0.386667	0.669726	-0.412663	0.415037	0.870276	0.0603427	Penicillium chrysogenum Wisconsin 54-1255 hypothetical protein (Pc24g00610) mRNA, complete cds	-	XP_002566718.1	B6HWM0	Pc24g00610 protein	496
Pc16g14900	42.69	47.87	45.28	3.66281	1.65591	44.65	41.59	41.02	42.42	1.95215	1.62757	-0.0941293	0.321992	0.492155	Penicillium chrysogenum Wisconsin 54-1255 hypothetical protein (Pc16g14900) mRNA, complete cds	-	XP_002561787.1	B6HA36	Pc16g14900 protein	234
Pc16g15070	0.34	1.36	0.85	0.721249	-0.0705811	1.38	0.34	1.03	0.916667	0.529182	-0.0377886	0.108934	0.91083	0.0405627	Penicillium chrysogenum Wisconsin 54-1255 hypothetical protein (Pc16g15070) mRNA, partial cds	K07497	XP_002561801.1	B6HA50	Pc16g15070 protein (Fragment)	131
Pc16g15350	0	0.47	0.235	0.33234	silent	0.48	0.94	0.94	0.786667	0.265581	-0.104209	1.74309	0.12813	0.892349	Penicillium chrysogenum Wisconsin 54-1255 hypothetical protein (Pc16g15350) mRNA, complete cds	K03355	XP_002561828.1	B6HA77	Pc16g15350 protein	98
Pc16g15370	9.13	7.23	8.18	1.3435	0.912753	13.74	17.84	14.16	15.2467	2.25569	1.18317	0.898321	0.0304538	1.51636	Penicillium chrysogenum Wisconsin 54-1255 hypothetical protein (Pc16g15370) mRNA, complete cds	-	XP_002561830.1	B6HA79	Pc16g15370 protein	231
Pc20g10040	11.15	8.07	9.61	2.17789	0.982723	32.78	17.58	36.34	28.9	9.96369	1.4609	1.58846	0.0827104	1.08244	Penicillium chrysogenum Wisconsin 54-1255 hypothetical protein (Pc20g10040) mRNA, complete cds	K19564	XP_002563498.1	B6HFK5	Pc20g10040 protein	132
Pc22g11940	21.14	21.04	21.09	0.0707107	1.32408	29.6	27.57	29.04	28.7367	1.04844	1.45844	0.446334	0.00227579	2.64287	Penicillium chrysogenum Wisconsin 54-1255 hypothetical protein (Pc22g11940) mRNA, complete cds	K03469	XP_002565140.1	B6HR11	Pc22g11940 protein	402
Pc22g08120	0.52	0.52	0.52	0	-0.283997	2.51	3.4	3.27	3.06	0.480729	0.485721	2.55695	0.00577418	2.23851	Penicillium chrysogenum Wisconsin 54-1255 hypothetical protein (Pc22g08120) mRNA, complete cds	K01426	XP_002564828.1	B6HRV7	Pc22g08120 protein	340
Pc20g15350	40.92	45.29	43.105	3.09006	1.63453	36.77	43.52	40.04	40.11	3.37554	1.60325	-0.103893	0.39129	0.407501	Penicillium chrysogenum Wisconsin 54-1255 hypothetical protein (Pc20g15350) mRNA, complete cds	-	XP_002564007.1	B6HDY9	Pc20g15350 protein	519
Pc21g17540	20.36	24.72	22.54	3.08299	1.35295	21.08	18.8	17.27	19.05	1.91726	1.27989	-0.242697	0.205177	0.687872	Penicillium chrysogenum Wisconsin 54-1255 hypothetical protein (Pc21g17540) mRNA, complete cds	K09241	XP_002568751.1	B6HMW2	Pc21g17540 protein	152
Pc17g00690	14.49	16.22	15.355	1.22329	1.18625	18.96	22.85	20.31	20.7067	1.9751	1.31611	0.431387	0.044722	1.34948	Penicillium chrysogenum Wisconsin 54-1255 hypothetical protein (Pc17g00690) mRNA, complete cds	K17732	XP_002567021.1	B6HAZ2	Pc17g00690 protein	528
Pc22g09220	5.95	5.43	5.69	0.367696	0.755112	9.18	12.2	10.74	10.7067	1.51028	1.02965	0.912009	0.0218706	1.66014	Penicillium chrysogenum Wisconsin 54-1255 hypothetical protein (Pc22g09220) mRNA, complete cds	-	XP_002564934.1	B6HTZ5	Pc22g09220 protein	979
Pc21g03060	0.52	0.26	0.39	0.183848	-0.408935	0	0	0.26	0.0866667	0.150111	silent	n/a	n/a	n/a	Penicillium chrysogenum Wisconsin 54-1255 hypothetical protein (Pc21g03060) mRNA, partial cds	-	XP_002567370.1	B6HKQ4	Pc21g03060 protein (Fragment)	197
Pc24g00410	1.32	1.86	1.59	0.381838	0.201397	1.52	2.45	2.45	2.14	0.536936	0.330414	0.428584	0.307074	0.512757	Penicillium chrysogenum Wisconsin 54-1255 hypothetical protein (Pc24g00410) mRNA, complete cds	-	XP_002566701.1	B6HWK3	Pc24g00410 protein	64
Pc18g05740	277.34	236.77	257.055	28.6873	2.41003	254.48	264.45	251.85	256.927	6.64678	2.40981	-0.000720438	0.994071	0.00258269	Penicillium chrysogenum Wisconsin 54-1255 hypothetical protein (Pc18g05740) mRNA, complete cds	K20368	XP_002562401.1	B6HCC0	Pc18g05740 protein	138
Pc18g05270	91.93	96.25	94.09	3.0547	1.97354	93.86	89.4	93.61	92.29	2.50593	1.96515	-0.0278671	0.518253	0.285458	Penicillium chrysogenum Wisconsin 54-1255 hypothetical protein (Pc18g05270) mRNA, complete cds	K12471	XP_002562354.1	B6HC19	Pc18g05270 protein	523
Pc22g16530	0	0	0	0	silent	0.21	0	0.21	0.14	0.121244	silent	n/a	n/a	n/a	Penicillium chrysogenum Wisconsin 54-1255 hypothetical protein (Pc22g16530) mRNA, complete cds	-	XP_002565567.1	B6HRI6	Pc22g16530 protein	154
Pc18g00360	10.28	9.42	9.85	0.608112	0.993436	10.33	11.14	10.6	10.69	0.412432	1.02898	0.118066	0.154928	0.809869	Penicillium chrysogenum Wisconsin 54-1255 hypothetical protein (Pc18g00360) mRNA, complete cds	-	XP_002561883.1	B6HBS8	Pc18g00360 protein	327
Pc18g02310	6.11	6.42	6.265	0.219203	0.796921	3.65	6.18	5.68	5.17	1.33989	0.713491	-0.27715	0.355749	0.448856	Penicillium chrysogenum Wisconsin 54-1255 hypothetical protein (Pc18g02310) mRNA, complete cds	K17645	XP_002562075.1	B6HCV5	Pc18g02310 protein	518
Pc18g02530	7.62	7.58	7.6	0.0282843	0.880814	8.67	10.2	9.88	9.58333	0.80699	0.981517	0.334528	0.0458596	1.33857	Penicillium chrysogenum Wisconsin 54-1255 hypothetical protein (Pc18g02530) mRNA, complete cds	K01687	XP_002562096.1	B6HCX6	Pc18g02530 protein	1344
Pc22g22800	22.02	20.34	21.18	1.18794	1.32593	18.29	20.63	17.57	18.83	1.59987	1.27485	-0.16967	0.179362	0.74627	Penicillium chrysogenum Wisconsin 54-1255 hypothetical protein (Pc22g22800) mRNA, complete cds	-	XP_002566174.1	B6HUQ2	Pc22g22800 protein	312
Pc20g07580	116.97	105.18	111.075	8.33679	2.04562	117.02	113.3	112.22	114.18	2.51809	2.05759	0.0397758	0.562107	0.250181	Penicillium chrysogenum Wisconsin 54-1255 hypothetical protein (Pc20g07580) mRNA, complete cds	-	XP_002563281.1	B6HEJ0	Pc20g07580 protein	598
Pc20g09770	1.9	1.89	1.895	0.00707107	0.277609	2.39	2.95	2.36	2.56667	0.332315	0.409369	0.437698	0.073079	1.13621	Penicillium chrysogenum Wisconsin 54-1255 hypothetical protein (Pc20g09770) mRNA, complete cds	K05658	XP_002563471.1	B6HFH8	Pc20g09770 protein	321
Pc21g02660	6.07	7.52	6.795	1.0253	0.832189	4.99	6.36	6.79	6.04667	0.940018	0.781516	-0.168334	0.459819	0.337413	Penicillium chrysogenum Wisconsin 54-1255 hypothetical protein (Pc21g02660) mRNA, complete cds	K20246	XP_002567330.1	B6HK16	Pc21g02660 protein	386
Pc21g03020	61.72	55.19	58.455	4.61741	1.76682	52.5	53	45.31	50.27	4.30275	1.70131	-0.217629	0.134941	0.869856	Penicillium chrysogenum Wisconsin 54-1255 hypothetical protein (Pc21g03020) mRNA, complete cds	K11553	XP_002567366.1	B6HKQ0	Pc21g03020 protein	116
Pc13g15770	453.29	471	462.145	12.5229	2.66478	340.5	394.2	394.15	376.283	30.9893	2.57551	-0.296526	0.0374398	1.42667	Penicillium chrysogenum Wisconsin 54-1255 hypothetical protein (Pc13g15770) mRNA, complete cds	K02269	XP_002559972.1	B6H2Z0	Pc13g15770 protein	52
Pc20g11000	16.61	14.69	15.65	1.35765	1.19451	18.82	20.92	20.64	20.1267	1.14023	1.30377	0.362946	0.0274755	1.56105	Penicillium chrysogenum Wisconsin 54-1255 hypothetical protein (Pc20g11000) mRNA, complete cds	-	XP_002563589.1	B6HFZ2	Pc20g11000 protein	188
Pc16g10410	19.63	20.34	19.985	0.502046	1.3007	22.91	22.19	22.07	22.39	0.454313	1.35005	0.163937	0.0112709	1.94804	Penicillium chrysogenum Wisconsin 54-1255 hypothetical protein (Pc16g10410) mRNA, complete cds	K02349	XP_002561351.1	B6H982	Pc16g10410 protein	536
Pc16g10430	2.19	1.74	1.965	0.318198	0.293363	2.84	2.75	2.81	2.8	0.0458258	0.447158	0.510898	0.0164609	1.78355	Penicillium chrysogenum Wisconsin 54-1255 hypothetical protein (Pc16g10430) mRNA, complete cds	K09244	XP_002561353.1	B6H854	Pc16g10430 protein	314
Pc16g10580	0.79	1.41	1.1	0.438406	0.0413927	0.48	0.79	0.95	0.74	0.238956	-0.130768	-0.571906	0.305065	0.515608	Penicillium chrysogenum Wisconsin 54-1255 hypothetical protein (Pc16g10580) mRNA, complete cds	K12386	XP_002561367.1	B6H8E3	Pc16g10580 protein	275
Pc16g10710	4.65	4.23	4.44	0.296985	0.647383	5.69	6.07	5.68	5.81333	0.222336	0.764425	0.388806	0.00916647	2.0378	Penicillium chrysogenum Wisconsin 54-1255 hypothetical protein (Pc16g10710) mRNA, complete cds	K01870	XP_002561378.1	B6H990	Pc16g10710 protein	597
Pc16g10750	0	0	0	0	silent	0	0	0	silent	0	silent	n/a	n/a	n/a	Penicillium chrysogenum Wisconsin 54-1255 hypothetical protein (Pc16g10750) mRNA, complete cds	K15415	XP_002561381.1	B6H9E9	Pc16g10750 protein	118
Pc22g09510	1.1	1.09	1.095	0.00707107	0.0394141	1.48	1.58	2.08	1.71333	0.321455	0.233842	0.645875	0.0817518	1.0875	Penicillium chrysogenum Wisconsin 54-1255 hypothetical protein (Pc22g09510) mRNA, complete cds	K00002	XP_002564963.1	B6HUG4	Pc22g09510 protein	144
Pc13g05590	207.45	218.55	213	7.84889	2.32838	180.96	201.93	205.15	196.013	13.1356	2.29229	-0.119902	0.208295	0.681322	Penicillium chrysogenum Wisconsin 54-1255 hypothetical protein (Pc13g05590) mRNA, complete cds	K07901	XP_002558993.1	B6H2W3	Pc13g05590 protein	206
Pc16g13820	38.53	35.97	37.25	1.81019	1.57113	40.68	45.66	44.47	43.6033	2.60066	1.63952	0.227198	0.060476	1.21842	Penicillium chrysogenum Wisconsin 54-1255 hypothetical protein (Pc16g13820) mRNA, complete cds	-	XP_002561681.1	B6HAS3	Pc16g13820 protein	184
Pc16g14150	10.01	9.96	9.985	0.0353553	0.999348	11.61	12.57	19.64	14.6067	4.38534	1.16455	0.548793	0.252294	0.598094	Penicillium chrysogenum Wisconsin 54-1255 hypothetical protein (Pc16g14150) mRNA, complete cds	-	XP_002561713.1	B6H9W2	Pc16g14150 protein	121
Pc24g01160	0.23	0.04	0.135	0.13435	silent	0.43	0.37	0.19	0.33	0.1249	-0.481486	1.28951	0.194069	0.712043	Penicillium chrysogenum Wisconsin 54-1255 hypothetical protein (Pc24g01160) mRNA, complete cds	K20032	XP_002566769.1	B6HWF9	Pc24g01160 protein	156
Pc16g14360	0.31	0.15	0.23	0.113137	silent	0	0.31	0.62	0.31	0.31	-0.508638	0.430634	0.759513	0.119465	Penicillium chrysogenum Wisconsin 54-1255 hypothetical protein (Pc16g14360) mRNA, complete cds	K00652	XP_002561733.1	B6H9Y2	Pc16g14360 protein	570
Pc21g17180	15.43	17.19	16.31	1.24451	1.21245	22.95	23.42	15.98	20.7833	4.16644	1.31772	0.34967	0.253501	0.596021	Penicillium chrysogenum Wisconsin 54-1255 hypothetical protein (Pc21g17180) mRNA, complete cds	K00681	XP_002568716.1	B6HM49	Pc21g17180 protein	112
Pc21g07640	37.74	36.56	37.15	0.834386	1.56996	35.13	40.62	35.95	37.2333	2.96146	1.57093	0.00323257	0.972791	0.0119805	Penicillium chrysogenum Wisconsin 54-1255 hypothetical protein (Pc21g07640) mRNA, complete cds	-	XP_002567804.1	B6HKU7	Pc21g07640 protein	145
Pc21g04830	3057.04	2624.04	2840.54	306.177	3.4534	3878.34	3399.04	3620.01	3632.46	239.893	3.5602	0.354783	0.0461488	1.33584	Penicillium chrysogenum Wisconsin 54-1255 hypothetical protein (Pc21g04830) mRNA, complete cds	K00844	XP_002567529.1	B6HN53	Pc21g04830 protein	401
Pc20g14870	7.5	7.17	7.335	0.233345	0.8654	10.43	10.93	11.88	11.08	0.736546	1.04454	0.595089	0.00691034	2.1605	Penicillium chrysogenum Wisconsin 54-1255 hypothetical protein (Pc20g14870) mRNA, complete cds	K09248	XP_002563962.1	B6HDU4	Pc20g14870 protein	1659
Pc22g16000	1.7	2.12	1.91	0.296985	0.281033	2.82	2.55	2.43	2.6	0.19975	0.414973	0.444939	0.0495559	1.3049	Penicillium chrysogenum Wisconsin 54-1255 hypothetical protein (Pc22g16000) mRNA, complete cds	K11701	XP_002565516.1	B6HQP5	Pc22g16000 protein	284
Pc16g09090	0.37	0.36	0.365	0.00707107	-0.437707	0.37	0	0.73	0.366667	0.365011	-0.435729	0.00657265	0.995497	0.00195996	Penicillium chrysogenum Wisconsin 54-1255 hypothetical protein (Pc16g09090) mRNA, complete cds	K00010	XP_002561228.1	B6H850	Pc16g09090 protein	696
Pc16g09490	2.83	3.78	3.305	0.671751	0.519171	2.42	2.6	2.61	2.54333	0.106927	0.405403	-0.37793	0.126708	0.897195	Penicillium chrysogenum Wisconsin 54-1255 hypothetical protein (Pc16g09490) mRNA, complete cds	K07942	XP_002561263.1	B6H8P7	Pc16g09490 protein	2366
Pc21g08670	98.47	101.34	99.905	2.0294	1.99959	106.18	103.18	103.09	104.15	1.75861	2.01766	0.0600341	0.0870015	1.06047	Penicillium chrysogenum Wisconsin 54-1255 hypothetical protein (Pc21g08670) mRNA, complete cds	K00863	XP_002567906.1	B6HMC5	Pc21g08670 protein	193
Pc21g15170	63.09	56.08	59.585	4.95682	1.77514	60.09	63.4	67.32	63.6033	3.61929	1.80348	0.0941532	0.363043	0.440042	Penicillium chrysogenum Wisconsin 54-1255 hypothetical protein (Pc21g15170) mRNA, complete cds	K14963	XP_002568527.1	B6HJF8	Pc21g15170 protein	307
Pc16g10200	1.46	0.62	1.04	0.59397	0.0170333	0.63	1.45	2.7	1.59333	1.04242	0.202307	0.615465	0.556085	0.254859	Penicillium chrysogenum Wisconsin 54-1255 hypothetical protein (Pc16g10200) mRNA, complete cds	-	XP_002561330.1	B6H927	Pc16g10200 protein	544
Pc21g20890	169.05	170.35	169.7	0.919239	2.22968	150.13	142.78	151.75	148.22	4.7803	2.17091	-0.195246	0.00938844	2.02741	Penicillium chrysogenum Wisconsin 54-1255 hypothetical protein (Pc21g20890) mRNA, complete cds	K00327	XP_002569075.1	B6HLE6	Pc21g20890 protein	121
Pc12g05640	1390.26	1389.04	1389.65	0.86267	3.14291	1506.96	1443.33	1523.5	1491.26	42.3273	3.17355	0.101813	0.0485662	1.31367	Penicillium chrysogenum Wisconsin 54-1255 hypothetical protein (Pc12g05640) mRNA, complete cds	K04079	XP_002557408.1	B6GZG3	Pc12g05640 protein	697
Pc21g05500	76.85	74.67	75.76	1.54149	1.87944	71.82	78.59	80.7	77.0367	4.63931	1.8867	0.0241089	0.743096	0.128955	Penicillium chrysogenum Wisconsin 54-1255 hypothetical protein (Pc21g05500) mRNA, complete cds	K01918	XP_002567596.1	B6HHJ6	Pc21g05500 protein	516
Pc21g10180	13.76	14.49	14.125	0.516188	1.14999	15.43	16.08	16.08	15.8633	0.375278	1.20039	0.167445	0.0210509	1.67673	Penicillium chrysogenum Wisconsin 54-1255 hypothetical protein (Pc21g10180) mRNA, complete cds	K05012	XP_002568053.1	B6HI36	Pc21g10180 protein	248
Pc21g00830	23.51	16.97	20.24	4.62448	1.30621	30.29	26.86	29.62	28.9233	1.81803	1.46125	0.515025	0.0527261	1.27797	Penicillium chrysogenum Wisconsin 54-1255 hypothetical protein (Pc21g00830) mRNA, complete cds	-	XP_002567156.1	B6HHG6	Pc21g00830 protein	228
Pc06g01290	430.37	451	440.685	14.5876	2.64413	504.92	551.13	608.73	554.927	52.009	2.74424	0.332549	0.0629767	1.20082	Penicillium chrysogenum Wisconsin 54-1255 hypothetical protein (Pc06g01290) mRNA, complete cds	K11294	XP_002556736.1	B6GW69	Pc06g01290 protein	140
Pc20g15600	46.62	47.24	46.93	0.438406	1.67145	42.96	47.36	44.29	44.87	2.25661	1.65196	-0.0647593	0.311813	0.506105	Penicillium chrysogenum Wisconsin 54-1255 hypothetical protein (Pc20g15600) mRNA, complete cds	K01426	XP_002564032.1	B6HE49	Pc20g15600 protein	631
Pc16g15380	130.13	122.21	126.17	5.60029	2.10096	101.34	117.01	111.2	109.85	7.92175	2.0408	-0.199834	0.0898817	1.04633	Penicillium chrysogenum Wisconsin 54-1255 hypothetical protein (Pc16g15380) mRNA, complete cds	-	XP_002561831.1	B6HA80	Pc16g15380 protein	104
Pc21g00390	0	0	0	0	silent	0	0.17	0.34	0.17	0.17	silent	n/a	n/a	n/a	Penicillium chrysogenum Wisconsin 54-1255 hypothetical protein (Pc21g00390) mRNA, complete cds	K00960	XP_002567114.1	B6HNH1	Pc21g00390 protein	333
Pc24g01020	2.89	1.98	2.435	0.643467	0.386499	0.7	1.32	1.18	1.06667	0.325167	0.0280287	-1.19081	0.0463336	1.3341	Penicillium chrysogenum Wisconsin 54-1255 hypothetical protein (Pc24g01020) mRNA, complete cds	-	XP_002566758.1	B6HWR0	Pc24g01020 protein	538
Pc16g14910	8.74	11.56	10.15	1.99404	1.00647	8.57	9.63	11.35	9.85	1.403	0.993436	-0.0432841	0.852589	0.0692603	Penicillium chrysogenum Wisconsin 54-1255 hypothetical protein (Pc16g14910) mRNA, complete cds	-	XP_002561788.1	B6HA37	Uncharacterized protein	325
Pc31g00010	0	0	0	0	silent	0	0	0	silent	0	silent	n/a	n/a	n/a	Penicillium chrysogenum Wisconsin 54-1255 hypothetical protein (Pc31g00010) mRNA, partial cds	-	XP_002566950.1	B6HX94	Pc31g00010 protein (Fragment)	205
Pc17g01230	30.6	36.2	33.4	3.9598	1.52375	37.97	40.68	39.07	39.24	1.36297	1.59373	0.232477	0.0864783	1.06309	Penicillium chrysogenum Wisconsin 54-1255 hypothetical protein (Pc17g01230) mRNA, partial cds	-	XP_002567070.1	B6HB41	Pc17g01230 protein (Fragment)	204
Pc23g00500	11.89	11.52	11.705	0.26163	1.06837	8.79	9.86	10.01	9.55333	0.665307	0.980155	-0.293049	0.0249391	1.60312	Penicillium chrysogenum Wisconsin 54-1255 hypothetical protein (Pc23g00500) mRNA, complete cds	-	XP_002566610.1	B6HWA1	Pc23g00500 protein	153
Pc23g00730	26.79	28.69	27.74	1.3435	1.44311	31.08	35.12	33.28	33.16	2.02267	1.52061	0.257476	0.0473441	1.32473	Penicillium chrysogenum Wisconsin 54-1255 hypothetical protein (Pc23g00730) mRNA, partial cds	K03305	XP_002566632.1	B6HWC3	Pc23g00730 protein (Fragment)	106
Pc21g00550	24.03	24.32	24.175	0.205061	1.38337	31.64	27.7	30.5	29.9467	2.02745	1.47635	0.30888	0.0317964	1.49762	Penicillium chrysogenum Wisconsin 54-1255 hypothetical protein (Pc21g00550) mRNA, complete cds	K11584	XP_002567129.1	B6HNI7	Pc21g00550 protein	396
Pc23g00850	0.63	0	0.315	0.445477	-0.501689	0	0	0	0	0	silent	-7	0.272228	0.565067	Penicillium chrysogenum Wisconsin 54-1255 hypothetical protein (Pc23g00850) mRNA, partial cds	-	XP_002566644.1	B6HWD5	Pc23g00850 protein (Fragment)	162
Pc06g01310	0.78	0.21	0.495	0.403051	-0.305395	0.86	0.35	0.56	0.59	0.25632	-0.229148	0.253286	0.761379	0.118399	Penicillium chrysogenum Wisconsin 54-1255 hypothetical protein (Pc06g01310) mRNA, complete cds	K19791	XP_002556738.1	B6GW71	Pc06g01310 protein	291
Pc20g14770	0.27	0	0.135	0.190919	silent	0.83	1.28	0.82	0.976667	0.262742	-0.0102536	2.85491	0.0315152	1.50148	Penicillium chrysogenum Wisconsin 54-1255 hypothetical protein (Pc20g14770) mRNA, complete cds	K00844	XP_002563952.1	B6HDT4	Pc20g14770 protein	216
Pc20g14930	8.26	9.16	8.71	0.636396	0.940018	17.82	17.07	17.89	17.5933	0.454569	1.24535	1.01428	0.000337401	3.47185	Penicillium chrysogenum Wisconsin 54-1255 hypothetical protein (Pc20g14930) mRNA, complete cds	-	XP_002563968.1	B6HDV0	Pc20g14930 protein	454
Pc16g10060	0.16	0.16	0.16	0	silent	0.16	0.48	0.56	0.4	0.21166	-0.39794	1.32193	0.225538	0.64678	Penicillium chrysogenum Wisconsin 54-1255 hypothetical protein (Pc16g10060) mRNA, complete cds	K00140	XP_002561316.1	B6H975	Pc16g10060 protein	455
Pc21g22550	23.61	22.32	22.965	0.912168	1.36107	27.68	31.45	30.46	29.8633	1.95454	1.47514	0.378938	0.0205315	1.68758	Penicillium chrysogenum Wisconsin 54-1255 hypothetical protein (Pc21g22550) mRNA, complete cds	K01749	XP_002569224.1	B6HNG3	Pc21g22550 protein	102
Pc24g01460	0	0	0	0	silent	0.71	0	0	0.236667	0.409919	silent	n/a	n/a	n/a	Penicillium chrysogenum Wisconsin 54-1255 hypothetical protein (Pc24g01460) mRNA, complete cds	-	XP_002566796.1	B6HWT7	Pc24g01460 protein	1131
Pc16g08600	260.11	226.4	243.255	23.8366	2.38606	453.39	436.24	410.24	433.29	21.7257	2.63678	0.832863	0.00265482	2.57596	Penicillium chrysogenum Wisconsin 54-1255 hypothetical protein (Pc16g08600) mRNA, complete cds	K19619	XP_002561179.1	B6H7X6	Pc16g08600 protein	133
Pc20g09790	35.15	32.57	33.86	1.82434	1.52969	41.27	32	35.71	36.3267	4.66567	1.56023	0.101447	0.543263	0.26499	Penicillium chrysogenum Wisconsin 54-1255 hypothetical protein (Pc20g09790) mRNA, partial cds	K05609	XP_002563473.1	B6HFI0	Pc20g09790 protein (Fragment)	674
Pc16g14660	1.28	0.96	1.12	0.226274	0.049218	1.3	1.47	0.64	1.13667	0.438444	0.0556331	0.0213105	0.964799	0.015563	Penicillium chrysogenum Wisconsin 54-1255 hypothetical protein (Pc16g14660) mRNA, complete cds	K01114	XP_002561763.1	B6HA12	Pc16g14660 protein	930
Pc16g13010	11.7	11.65	11.675	0.0353553	1.06726	9.63	9.98	12.27	10.6267	1.43389	1.0264	-0.135733	0.399042	0.398981	Penicillium chrysogenum Wisconsin 54-1255 hypothetical protein (Pc16g13010) mRNA, complete cds	-	XP_002561600.1	B6HAJ2	DNA ligase (EC 6.5.1.1)	906
Pc16g13540	15.02	13.37	14.195	1.16673	1.15214	15.48	16.1	18.13	16.57	1.38611	1.21932	0.223191	0.142696	0.845588	Penicillium chrysogenum Wisconsin 54-1255 hypothetical protein (Pc16g13540) mRNA, complete cds	K09241	XP_002561653.1	B6HAP5	Pc16g13540 protein	567
Pc22g19370	15.32	16.01	15.665	0.487904	1.19493	14.41	15.76	14.97	15.0467	0.678258	1.17744	-0.0581009	0.355368	0.449322	Penicillium chrysogenum Wisconsin 54-1255 hypothetical protein (Pc22g19370) mRNA, complete cds	K01942	XP_002565840.1	B6HVS0	Pc22g19370 protein	711
Pc21g03040	74.18	70.47	72.325	2.62337	1.85929	64.79	67.99	69.68	67.4867	2.48355	1.82922	-0.0998919	0.127282	0.895233	Penicillium chrysogenum Wisconsin 54-1255 hypothetical protein (Pc21g03040) mRNA, complete cds	K04716	XP_002567368.1	B6HKQ2	Pc21g03040 protein	378
Pc18g00770	0.16	0.48	0.32	0.226274	-0.49485	0.41	0.32	0.08	0.27	0.170587	silent	n/a	n/a	n/a	Penicillium chrysogenum Wisconsin 54-1255 hypothetical protein (Pc18g00770) mRNA, complete cds	K09252	XP_002561923.1	B6HBZ3	Pc18g00770 protein	150
Pc21g11960	51.85	58.74	55.295	4.87197	1.74269	57.46	66.26	58.85	60.8567	4.73075	1.78431	0.138266	0.29208	0.534498	Penicillium chrysogenum Wisconsin 54-1255 hypothetical protein (Pc21g11960) mRNA, complete cds	K12735	XP_002568227.1	B6HKW7	Pc21g11960 protein	444
Pc21g12380	9.62	10.46	10.04	0.59397	1.00173	9.01	10.31	9.71	9.67667	0.650641	0.985726	-0.0531772	0.573724	0.241297	Penicillium chrysogenum Wisconsin 54-1255 hypothetical protein (Pc21g12380) mRNA, complete cds	K00606	XP_002568268.1	B6HLM7	Pc21g12380 protein	503
Pc21g12530	62.2	59.51	60.855	1.90212	1.7843	45.75	54.73	53.34	51.2733	4.83357	1.70989	-0.247167	0.0830542	1.08064	Penicillium chrysogenum Wisconsin 54-1255 hypothetical protein (Pc21g12530) mRNA, complete cds	K00763	XP_002568280.1	B6HLN9	Pc21g12530 protein	193
Pc16g09270	44.66	44.18	44.42	0.339411	1.64758	37.96	46.24	45.11	43.1033	4.48995	1.63451	-0.04341	0.720666	0.142266	Penicillium chrysogenum Wisconsin 54-1255 hypothetical protein (Pc16g09270) mRNA, complete cds	-	XP_002561245.1	B6H8V5	Pc16g09270 protein	1513
Pc21g18300	53.75	51.92	52.835	1.29401	1.72292	46.95	51.51	49.05	49.17	2.28237	1.6917	-0.103716	0.139369	0.855834	Penicillium chrysogenum Wisconsin 54-1255 hypothetical protein (Pc21g18300) mRNA, complete cds	K12492	XP_002568824.1	B6HNV7	Pc21g18300 protein	210
Pc13g06970	1.17	0.78	0.975	0.275772	-0.0109954	1.18	0.78	0.78	0.913333	0.23094	-0.0393707	-0.0942607	0.802061	0.0957927	Penicillium chrysogenum Wisconsin 54-1255 hypothetical protein (Pc13g06970) mRNA, complete cds	-	XP_002559129.1	B6H3N5	Uncharacterized protein	116
Pc20g01120	99.32	118.87	109.095	13.8239	2.0378	175.82	157.29	141.87	158.327	16.9987	2.19955	0.537319	0.043461	1.3619	Penicillium chrysogenum Wisconsin 54-1255 hypothetical protein (Pc20g01120) mRNA, complete cds	K03264	XP_002562673.1	B6HH38	Eukaryotic translation initiation factor 6 (eIF-6)	247
Pc18g02210	27.95	26.03	26.99	1.35765	1.4312	33.72	36.54	34.98	35.08	1.41266	1.54506	0.378224	0.00788396	2.10326	Penicillium chrysogenum Wisconsin 54-1255 hypothetical protein (Pc18g02210) mRNA, complete cds	K17656	XP_002562065.1	B6HCR6	Pc18g02210 protein	426
Pc22g00390	112.89	100.02	106.455	9.10046	2.02717	106.67	117.65	109.69	111.337	5.67219	2.04664	0.0646851	0.500711	0.300413	Penicillium chrysogenum Wisconsin 54-1255 hypothetical protein (Pc22g00390) mRNA, complete cds	K19932	XP_002564084.1	B6HPF3	Pc22g00390 protein	190
Pc22g00350	10.52	8.75	9.635	1.25158	0.983852	6.4	7.87	8.22	7.49667	0.965729	0.874868	-0.362035	0.11624	0.934646	Penicillium chrysogenum Wisconsin 54-1255 hypothetical protein (Pc22g00350) mRNA, complete cds	K00485	XP_002564080.1	B6HPE9	Pc22g00350 protein	398
Pc22g07830	30.82	36.92	33.87	4.31335	1.52982	34.26	31.85	33.66	33.2567	1.2546	1.52188	-0.0263644	0.819075	0.0866763	Penicillium chrysogenum Wisconsin 54-1255 hypothetical protein (Pc22g07830) mRNA, complete cds	-	XP_002564799.1	B6HRF6	Pc22g07830 protein	454
Pc21g19740	4.66	4.74	4.7	0.0565685	0.672098	5.25	5.62	4.66	5.17667	0.484183	0.71405	0.139363	0.2796	0.553462	Penicillium chrysogenum Wisconsin 54-1255 hypothetical protein (Pc21g19740) mRNA, complete cds	-	XP_002568965.1	B6HJX2	Pc21g19740 protein	290
Pc16g12750	7.55	8.86	8.205	0.92631	0.914079	9	9.66	7.72	8.79333	0.986374	0.944154	0.0999068	0.552689	0.25752	Penicillium chrysogenum Wisconsin 54-1255 hypothetical protein (Pc16g12750) mRNA, complete cds	K01190	XP_002561574.1	B6HAG6	Pc16g12750 protein	290
Pc13g05790	58.63	56.73	57.68	1.3435	1.76103	48.62	56.2	46.77	50.53	4.99673	1.70355	-0.190931	0.155766	0.807528	Penicillium chrysogenum Wisconsin 54-1255 hypothetical protein (Pc13g05790) mRNA, complete cds	K20363	XP_002559013.1	B6H2Y0	Pc13g05790 protein	315
Pc18g00130	104.34	100.07	102.205	3.01935	2.00947	17.34	19.38	18.13	18.2833	1.02861	1.26206	-2.48286	2.05314e-05	4.68758	Penicillium chrysogenum Wisconsin 54-1255 hypothetical protein (Pc18g00130) mRNA, complete cds	K02920	XP_002561860.1	B6HBM8	Pc18g00130 protein	361
Pc18g02640	12.98	10.95	11.965	1.43543	1.07791	19.81	25.78	17.63	21.0733	4.21932	1.32373	0.816598	0.0669651	1.17415	Penicillium chrysogenum Wisconsin 54-1255 hypothetical protein (Pc18g02640) mRNA, complete cds	K01195	XP_002562105.1	B6HCY5	Pc18g02640 protein	105
Pc21g07680	5.27	5.41	5.34	0.0989949	0.727541	5.41	7.02	5.92	6.11667	0.82282	0.786515	0.195906	0.296195	0.528423	Penicillium chrysogenum Wisconsin 54-1255 hypothetical protein (Pc21g07680) mRNA, complete cds	-	XP_002567808.1	B6HL62	Pc21g07680 protein	451
Pc21g20610	25.78	25.07	25.425	0.502046	1.40526	26.2	25.14	26.51	25.95	0.718401	1.41414	0.0294868	0.44412	0.352499	Penicillium chrysogenum Wisconsin 54-1255 hypothetical protein (Pc21g20610) mRNA, complete cds	K17623	XP_002569048.1	B6HL11	Pc21g20610 protein	263
Pc16g12100	24.56	22.48	23.52	1.47078	1.37144	26.59	30.62	28.16	28.4567	2.03131	1.45418	0.274879	0.0623858	1.20491	Penicillium chrysogenum Wisconsin 54-1255 hypothetical protein (Pc16g12100) mRNA, complete cds	-	XP_002561509.1	B6HAA1	Pc16g12100 protein	136
Pc22g20450	57.3	56.98	57.14	0.226274	1.75694	62.55	58.17	59.89	60.2033	2.20675	1.77962	0.0753423	0.16022	0.795284	Penicillium chrysogenum Wisconsin 54-1255 hypothetical protein (Pc22g20450) mRNA, complete cds	K20521	XP_002565945.1	B6HQU8	Pc22g20450 protein	93
Pc21g11630	32.6	39.61	36.105	4.95682	1.55757	23.52	28.3	24.43	25.4167	2.53816	1.40512	-0.506424	0.0452677	1.34421	Penicillium chrysogenum Wisconsin 54-1255 hypothetical protein (Pc21g11630) mRNA, complete cds	-	XP_002568194.1	B6HKI1	Pc21g11630 protein	93
Pc16g09510	8.29	8.6	8.445	0.219203	0.9266	7.9	8.52	8.54	8.32	0.363868	0.920123	-0.0215139	0.700114	0.154831	Penicillium chrysogenum Wisconsin 54-1255 hypothetical protein (Pc16g09510) mRNA, complete cds	K05658	XP_002561265.1	B6H7E5	Pc16g09510 protein	1249
Pc13g09920	24.39	28.83	26.61	3.13955	1.42504	21.11	27.43	22.1	23.5467	3.3993	1.37193	-0.176446	0.385952	0.413466	Penicillium chrysogenum Wisconsin 54-1255 hypothetical protein (Pc13g09920) mRNA, complete cds	K13108	XP_002559414.1	B6H4P2	Pc13g09920 protein	315
Pc12g16370	211.18	236.8	223.99	18.1161	2.35023	235.15	218.38	219.72	224.417	9.31945	2.35106	0.0027455	0.973444	0.0116889	Penicillium chrysogenum Wisconsin 54-1255 hypothetical protein (Pc12g16370) mRNA, complete cds	-	XP_002558435.1	B6GZ07	Pc12g16370 protein	112
Pc16g11400	37.9	35.68	36.79	1.56978	1.56573	34.18	37.96	32.1	34.7467	2.97081	1.54091	-0.0824391	0.450942	0.345879	Penicillium chrysogenum Wisconsin 54-1255 hypothetical protein (Pc16g11400) mRNA, complete cds	-	XP_002561443.1	B6H9J1	Pc16g11400 protein	323
Pc24g01060	0.77	0.31	0.54	0.325269	-0.267606	1.04	0.55	1.55	1.04667	0.500033	0.0198084	0.954771	0.30472	0.5161	Penicillium chrysogenum Wisconsin 54-1255 hypothetical protein (Pc24g01060) mRNA, complete cds	K00953	XP_002566762.1	B6HWR4	Pc24g01060 protein	131
Pc21g22330	0.11	0	0.055	0.0777817	silent	0	0	0	0	0	silent	-7	0.272228	0.565067	Penicillium chrysogenum Wisconsin 54-1255 hypothetical protein (Pc21g22330) mRNA, complete cds	K00135	XP_002569203.1	B6HN13	Pc21g22330 protein	341
Pc22g18390	94.04	99.98	97.01	4.20021	1.98682	96.26	92.71	100.26	96.41	3.77723	1.98412	-0.00895068	0.87761	0.0566984	Penicillium chrysogenum Wisconsin 54-1255 hypothetical protein (Pc22g18390) mRNA, complete cds	K00611	XP_002565744.1	B6HUL1	Pc22g18390 protein	689
Pc20g14070	0.33	0	0.165	0.233345	silent	0.44	0.43	0.43	0.433333	0.0057735	-0.363178	1.39301	0.117291	0.930735	Penicillium chrysogenum Wisconsin 54-1255 hypothetical protein (Pc20g14070) mRNA, complete cds	K12249	XP_002563885.1	B6HH93	Pc20g14070 protein (EC 4.2.3.6)	193
Pc18g00780	0.16	0	0.08	0.113137	silent	0	0	0	0	0	silent	-7	0.272228	0.565067	Penicillium chrysogenum Wisconsin 54-1255 hypothetical protein (Pc18g00780) mRNA, complete cds	K01652	XP_002561924.1	B6HBZ4	Pc18g00780 protein	165
Pc21g23020	58.42	62.17	60.295	2.65165	1.78028	53.74	59.56	51.27	54.8567	4.25632	1.73923	-0.136371	0.214713	0.668141	Penicillium chrysogenum Wisconsin 54-1255 hypothetical protein (Pc21g23020) mRNA, complete cds	K01078	XP_002569269.1	B6HHV4	Pc21g23020 protein	385
Pc21g10510	0	0.32	0.16	0.226274	silent	0.65	0.16	0.32	0.376667	0.249867	-0.424043	1.23522	0.399471	0.398515	Penicillium chrysogenum Wisconsin 54-1255 hypothetical protein (Pc21g10510) mRNA, complete cds	-	XP_002568086.1	B6HIY8	Pc21g10510 protein	165
Pc16g08570	0.55	0.46	0.505	0.0636396	-0.296709	4.37	6.98	4.51	5.28667	1.46814	0.723182	3.388	0.0221973	1.6537	Penicillium chrysogenum Wisconsin 54-1255 hypothetical protein (Pc16g08570) mRNA, complete cds	-	XP_002561176.1	B6H8J6	Pc16g08570 protein	326
Pc16g08520	40.76	41.51	41.135	0.53033	1.61421	44.16	41.8	38.05	41.3367	3.08124	1.61634	0.00705561	0.936031	0.0287098	Penicillium chrysogenum Wisconsin 54-1255 hypothetical protein (Pc16g08520) mRNA, complete cds	K03099	XP_002561171.1	B6H8K2	Pc16g08520 protein	470
Pc16g12470	76.8	74.29	75.545	1.77484	1.87821	64	76.92	66.71	69.21	6.81316	1.84017	-0.126356	0.307383	0.51232	Penicillium chrysogenum Wisconsin 54-1255 hypothetical protein (Pc16g12470) mRNA, complete cds	K11827	XP_002561546.1	B6HAD8	AP complex subunit sigma	145
Pc06g01230	0.52	0.35	0.435	0.120208	-0.361511	0.53	0.58	0.81	0.64	0.149332	-0.19382	0.557057	0.207767	0.682424	Penicillium chrysogenum Wisconsin 54-1255 hypothetical protein (Pc06g01230) mRNA, complete cds	K01852	XP_002556730.1	B6GW60	Pc06g01230 protein	348
Pc21g00740	64.91	69.93	67.42	3.54968	1.82879	64.37	70.66	68.09	67.7067	3.16247	1.83063	0.00612127	0.930116	0.0314628	Penicillium chrysogenum Wisconsin 54-1255 hypothetical protein (Pc21g00740) mRNA, complete cds	K18932	XP_002567147.1	B6HHF7	Pc21g00740 protein	183
Pc16g12110	16.85	17.36	17.105	0.360624	1.23312	15.6	14.77	16.07	15.48	0.658255	1.18977	-0.144013	0.053781	1.26937	Penicillium chrysogenum Wisconsin 54-1255 hypothetical protein (Pc16g12110) mRNA, complete cds	K16489	XP_002561510.1	B6HAA2	Pc16g12110 protein	226
Pc20g03880	5.59	4.77	5.18	0.579828	0.71433	4.71	4.38	4.53	4.54	0.165227	0.657056	-0.19026	0.147355	0.831634	Penicillium chrysogenum Wisconsin 54-1255 hypothetical protein (Pc20g03880) mRNA, complete cds	-	XP_002562938.1	B6HH58	Pc20g03880 protein	548
Pc14g01170	215.39	205.24	210.315	7.17713	2.32287	188.79	180.58	183.11	184.16	4.20451	2.2652	-0.191592	0.0129439	1.88794	Penicillium chrysogenum Wisconsin 54-1255 hypothetical protein (Pc14g01170) mRNA, complete cds	K00030	XP_002560111.1	B6H5U5	Isocitrate dehydrogenase [NAD] subunit, mitochondrial	384
Pc22g03500	27.35	26.11	26.73	0.876812	1.427	26.07	26.07	26.8	26.3133	0.421466	1.42018	-0.0226658	0.509978	0.292448	Penicillium chrysogenum Wisconsin 54-1255 hypothetical protein (Pc22g03500) mRNA, complete cds	K16575	XP_002564392.1	B6HRQ7	Pc22g03500 protein	381
Pc22g03140	2045.95	1888.06	1967.01	111.645	3.29381	1928.58	1933.09	1902.45	1921.37	16.5425	3.28361	-0.0338628	0.503036	0.298401	Penicillium chrysogenum Wisconsin 54-1255 hypothetical protein (Pc22g03140) mRNA, complete cds	K14753	XP_002564357.1	B6HQX5	Pc22g03140 protein	316
Pc16g10250	26.57	34.59	30.58	5.671	1.48544	40.96	37.42	39.4	39.26	1.77415	1.59395	0.360472	0.0766142	1.11569	Penicillium chrysogenum Wisconsin 54-1255 hypothetical protein (Pc16g10250) mRNA, complete cds	K05658	XP_002561335.1	B6H932	Pc16g10250 protein	51
Pc22g09800	36.19	33.24	34.715	2.08597	1.54052	36.78	38.68	38.46	37.9733	1.03929	1.57948	0.129427	0.0939387	1.02716	Penicillium chrysogenum Wisconsin 54-1255 hypothetical protein (Pc22g09800) mRNA, complete cds	K10771	XP_002564989.1	B6HUW1	Pc22g09800 protein	214
Pc18g01600	0.09	0.17	0.13	0.0565685	silent	0.44	0.79	0.18	0.47	0.306105	-0.327902	1.85415	0.23602	0.627051	Penicillium chrysogenum Wisconsin 54-1255 hypothetical protein (Pc18g01600) mRNA, complete cds	K20046	XP_002562004.1	B6HCG0	Pc18g01600 protein	281
Pc12g15760	59.24	68.18	63.71	6.32153	1.80421	67.17	60.02	61.83	63.0067	3.7174	1.79939	-0.0160154	0.88138	0.054837	Penicillium chrysogenum Wisconsin 54-1255 hypothetical protein (Pc12g15760) mRNA, complete cds	K15561	XP_002558375.1	B6GY44	Pc12g15760 protein	849
Pc22g21040	4.09	3.82	3.955	0.190919	0.597146	6.26	4.2	3.47	4.64333	1.44687	0.66683	0.231483	0.570257	0.24393	Penicillium chrysogenum Wisconsin 54-1255 hypothetical protein (Pc22g21040) mRNA, complete cds	-	XP_002566001.1	B6HS20	Pc22g21040 protein	1710
Pc16g11040	2.95	3.65	3.3	0.494975	0.518514	5.39	5.84	5.85	5.69333	0.262742	0.755367	0.786808	0.00523133	2.28139	Penicillium chrysogenum Wisconsin 54-1255 hypothetical protein (Pc16g11040) mRNA, complete cds	K15503	XP_002561410.1	B6H9L4	Pc16g11040 protein	227
Pc20g01170	337.35	351.52	344.435	10.0197	2.53711	354.35	398.81	397.95	383.703	25.4244	2.584	0.15576	0.13985	0.854338	Penicillium chrysogenum Wisconsin 54-1255 hypothetical protein (Pc20g01170) mRNA, complete cds	K03094	XP_002562677.1	B6HH42	Pc20g01170 protein	464
Pc18g04160	20.67	21.33	21	0.46669	1.32222	22.82	22.82	23.13	22.9233	0.178979	1.36028	0.126428	0.00630636	2.20022	Penicillium chrysogenum Wisconsin 54-1255 hypothetical protein (Pc18g04160) mRNA, complete cds	K20408	XP_002562252.1	B6HBI0	Pc18g04160 protein	103
Pc18g03940	2147.81	2282.83	2215.32	95.4736	3.34544	2368.18	1981.33	2223.85	2191.12	195.491	3.34067	-0.0158466	0.885226	0.0529457	Penicillium chrysogenum Wisconsin 54-1255 hypothetical protein (Pc18g03940) mRNA, complete cds	K06630	XP_002562230.1	B6HBF8	Pc18g03940 protein	262
Pc21g15410	30.93	33.52	32.225	1.83141	1.50819	53.15	54.98	56.42	54.85	1.63887	1.73918	0.767311	0.000706495	3.15089	Penicillium chrysogenum Wisconsin 54-1255 hypothetical protein (Pc21g15410) mRNA, complete cds	-	XP_002568551.1	B6HJI2	Pc21g15410 protein	153
Pc21g15780	0.42	0.25	0.335	0.120208	-0.474955	2.38	3.03	2.27	2.56	0.410731	0.40824	2.93391	0.00570857	2.24347	Penicillium chrysogenum Wisconsin 54-1255 hypothetical protein (Pc21g15780) mRNA, complete cds	K01183	XP_002568587.1	B6HK74	Pc21g15780 protein	100
Pc21g02490	5.23	3.75	4.49	1.04652	0.652246	3.81	4.73	3.89	4.14333	0.50964	0.61735	-0.115924	0.640464	0.193506	Penicillium chrysogenum Wisconsin 54-1255 hypothetical protein (Pc21g02490) mRNA, complete cds	K14326	XP_002567313.1	B6HJZ9	Pc21g02490 protein	1431
Pc20g07620	32.27	32.93	32.6	0.46669	1.51322	31.02	30.54	29.14	30.2333	0.976797	1.48049	-0.108732	0.0541512	1.26639	Penicillium chrysogenum Wisconsin 54-1255 hypothetical protein (Pc20g07620) mRNA, complete cds	K12592	XP_002563285.1	B6HEJ4	Pc20g07620 protein	548
Pc20g01990	84.88	80.99	82.935	2.75065	1.91874	86.65	86.31	82.27	85.0767	2.43658	1.92981	0.0367824	0.424694	0.371924	Penicillium chrysogenum Wisconsin 54-1255 hypothetical protein (Pc20g01990) mRNA, complete cds	K15427	XP_002562758.1	B6HE73	Pc20g01990 protein	274
Pc21g03600	4.2	2.09	3.145	1.492	0.497621	3.72	2.88	3.42	3.34	0.425676	0.523746	0.0867881	0.832906	0.0794042	Penicillium chrysogenum Wisconsin 54-1255 hypothetical protein (Pc21g03600) mRNA, complete cds	-	XP_002567423.1	B6HLH6	Pc21g03600 protein	167
Pc12g12440	486.07	464.11	475.09	15.5281	2.67678	721.57	847.03	777.3	781.967	62.8601	2.89319	0.718906	0.00755155	2.12196	Penicillium chrysogenum Wisconsin 54-1255 hypothetical protein (Pc12g12440) mRNA, complete cds	K11254	XP_002558058.1	B6GYM8	Histone H4	103
Pc18g01330	59.73	57.76	58.745	1.393	1.76897	84.33	92.07	96.85	91.0833	6.31805	1.95944	0.632721	0.00654399	2.18416	Penicillium chrysogenum Wisconsin 54-1255 hypothetical protein (Pc18g01330) mRNA, complete cds	K00293	XP_002561978.1	B6HCA4	Pc18g01330 protein	450
Pc22g05950	0.69	0.52	0.605	0.120208	-0.218245	0.7	1.73	1.21	1.21333	0.515008	0.0839801	1.00397	0.215859	0.665831	Penicillium chrysogenum Wisconsin 54-1255 hypothetical protein (Pc22g05950) mRNA, complete cds	-	XP_002564627.1	B6HVI3	Pc22g05950 protein	150
Pc15g01570	661.98	1014.68	838.33	249.397	2.92342	463.12	467.88	347.82	426.273	67.9843	2.62969	-0.975739	0.0612463	1.21292	Penicillium chrysogenum Wisconsin 54-1255 hypothetical protein (Pc15g01570) mRNA, complete cds	-	XP_002560377.1	B6H697	Pc15g01570 protein	245
Pc24g00740	0.84	1.67	1.255	0.586899	0.0986437	0	1.67	1.26	0.976667	0.870306	-0.0102536	-0.361749	0.724381	0.140033	Penicillium chrysogenum Wisconsin 54-1255 hypothetical protein (Pc24g00740) mRNA, complete cds	-	XP_002566730.1	B6HWN2	Pc24g00740 protein	455
Pc21g13210	0.64	0.26	0.45	0.268701	-0.346787	1.17	0.77	1.03	0.99	0.202978	-0.00436481	1.1375	0.0799746	1.09705	Penicillium chrysogenum Wisconsin 54-1255 hypothetical protein (Pc21g13210) mRNA, complete cds	-	XP_002568340.1	B6HMG9	Pc21g13210 protein	256
Pc21g10930	2.12	3.02	2.57	0.636396	0.409933	2.14	3.66	3.6	3.13333	0.860775	0.496007	0.28593	0.49323	0.306951	Penicillium chrysogenum Wisconsin 54-1255 hypothetical protein (Pc21g10930) mRNA, complete cds	K00108	XP_002568125.1	B6HJF6	Pc21g10930 protein	232
Pc20g05650	0.73	1.27	1	0.381838	0	2.46	2.25	2.07	2.26	0.195192	0.354108	1.17632	0.0147846	1.83019	Penicillium chrysogenum Wisconsin 54-1255 hypothetical protein (Pc20g05650) mRNA, complete cds	K01117	XP_002563099.1	B6HF76	Pc20g05650 protein	248
Pc21g17160	0	0.24	0.12	0.169706	silent	0.21	0.49	0.24	0.313333	0.153731	-0.503993	1.38466	0.275585	0.559745	Penicillium chrysogenum Wisconsin 54-1255 hypothetical protein (Pc21g17160) mRNA, complete cds	K11153	XP_002568714.1	B6HM47	Pc21g17160 protein	338
Pc22g12740	175.76	189.37	182.565	9.62372	2.26142	204.5	194.67	215.11	204.76	10.2225	2.31125	0.165524	0.093763	1.02797	Penicillium chrysogenum Wisconsin 54-1255 hypothetical protein (Pc22g12740) mRNA, complete cds	K19828	XP_002565217.1	B6HSB4	Pc22g12740 protein	616
Pc21g08340	8.45	5.34	6.895	2.1991	0.838534	6.44	7.28	6.44	6.72	0.484974	0.827369	-0.0370893	0.894527	0.0484063	Penicillium chrysogenum Wisconsin 54-1255 hypothetical protein (Pc21g08340) mRNA, complete cds	K08139	XP_002567873.1	B6HLX6	Pc21g08340 protein	361
Pc21g18200	1725.96	1568.7	1647.33	111.2	3.21678	1590.5	1806.32	1498.48	1631.77	158.014	3.21266	-0.0136948	0.913303	0.0393851	Penicillium chrysogenum Wisconsin 54-1255 hypothetical protein (Pc21g18200) mRNA, complete cds	K02908	XP_002568814.1	B6HNU7	Pc21g18200 protein	106
Pc18g03150	5.81	5.26	5.535	0.388909	0.743118	5.11	5.97	6.1	5.72667	0.53799	0.757902	0.0491123	0.699085	0.15547	Penicillium chrysogenum Wisconsin 54-1255 hypothetical protein (Pc18g03150) mRNA, complete cds	K01469	XP_002562155.1	B6HB83	Pc18g03150 protein	265
Pc20g03120	1466.69	1621.61	1544.15	109.545	3.18869	1613.55	1622.41	1534.42	1590.13	48.4464	3.20143	0.0423288	0.547954	0.261256	Penicillium chrysogenum Wisconsin 54-1255 hypothetical protein (Pc20g03120) mRNA, complete cds	K02978	XP_002562864.1	B6HFF4	40S ribosomal protein S27	82
Pc21g08820	102.8	102.02	102.41	0.551543	2.01034	106.41	104.64	106.69	105.913	1.11159	2.02495	0.0485276	0.0281939	1.54985	Penicillium chrysogenum Wisconsin 54-1255 hypothetical protein (Pc21g08820) mRNA, complete cds	K00765	XP_002567921.1	B6HME0	Pc21g08820 protein	115
Pc22g08360	297.58	278.49	288.035	13.4987	2.45945	277.95	271.2	269.44	272.863	4.49222	2.43595	-0.0780656	0.149238	0.826121	Penicillium chrysogenum Wisconsin 54-1255 hypothetical protein (Pc22g08360) mRNA, complete cds	K12833	XP_002564849.1	B6HSA1	Pc22g08360 protein	113
Pc18g02710	37.57	30.67	34.12	4.87904	1.53301	84.16	64.78	43.64	64.1933	20.2664	1.80749	0.911806	0.144481	0.840189	Penicillium chrysogenum Wisconsin 54-1255 hypothetical protein (Pc18g02710) mRNA, complete cds	K08158	XP_002562112.1	B6HCZ2	Pc18g02710 protein	108
Pc20g08590	3925.47	3858.04	3891.76	47.6802	3.59015	3683.16	3331.28	3568.81	3527.75	179.497	3.5475	-0.141673	0.075435	1.12243	Penicillium chrysogenum Wisconsin 54-1255 hypothetical protein (Pc20g08590) mRNA, complete cds	K11251	XP_002563382.1	B6HEY9	Histone H2A	132
Pc16g12270	1826.85	1903.61	1865.23	54.2775	3.27073	1948.81	2093.51	1896.83	1979.72	101.917	3.2966	0.0859404	0.253224	0.596495	Penicillium chrysogenum Wisconsin 54-1255 hypothetical protein (Pc16g12270) mRNA, complete cds	K11253	XP_002561526.1	B6HAB8	Histone H3	136
Pc22g12390	1321.74	1247.91	1284.83	52.2057	3.10884	1424.5	1643.27	1616.18	1561.32	119.258	3.19349	0.281191	0.0590019	1.22913	Penicillium chrysogenum Wisconsin 54-1255 hypothetical protein (Pc22g12390) mRNA, complete cds	K08770	XP_002565183.1	B6HRI1	Pc22g12390 protein	305
Pc20g08280	33.19	33.07	33.13	0.0848528	1.52022	39.94	42.14	39.01	40.3633	1.60737	1.60599	0.284907	0.00912922	2.03957	Penicillium chrysogenum Wisconsin 54-1255 hypothetical protein (Pc20g08280) mRNA, complete cds	K11273	XP_002563351.1	B6HEV8	Pc20g08280 protein	504
Pc22g09550	0	0	0	0	silent	0.26	0	0	0.0866667	0.150111	silent	n/a	n/a	n/a	Penicillium chrysogenum Wisconsin 54-1255 hypothetical protein (Pc22g09550) mRNA, complete cds	-	XP_002564966.1	B6HUG7	Pc22g09550 protein	176
Pc21g08830	2583.11	2215.37	2399.24	260.031	3.38007	2352.51	2254.97	2130.74	2246.07	111.152	3.35142	-0.0951724	0.409413	0.387838	Penicillium chrysogenum Wisconsin 54-1255 hypothetical protein (Pc21g08830) mRNA, complete cds	K02979	XP_002567922.1	B6HME1	Pc21g08830 protein	68
Pc21g08740	10.59	10.18	10.385	0.289914	1.01641	9.37	11.13	11.15	10.55	1.02196	1.02325	0.0227418	0.84542	0.0729275	Penicillium chrysogenum Wisconsin 54-1255 hypothetical protein (Pc21g08740) mRNA, complete cds	K11126	XP_002567913.1	B6HMD2	Pc21g08740 protein	545
Pc22g10290	201.5	200.5	201	0.707107	2.3032	183.9	175.99	195.54	185.143	9.83413	2.26751	-0.118553	0.119521	0.922557	Penicillium chrysogenum Wisconsin 54-1255 hypothetical protein (Pc22g10290) mRNA, complete cds	K02219	XP_002565037.1	B6HVK8	Cyclin-dependent kinases regulatory subunit	114
Pc13g07180	196.15	200.66	198.405	3.18905	2.29755	183.38	181.25	188.42	184.35	3.68211	2.26564	-0.106001	0.022202	1.65361	Penicillium chrysogenum Wisconsin 54-1255 hypothetical protein (Pc13g07180) mRNA, complete cds	K11086	XP_002559149.1	B6H3R7	Pc13g07180 protein	212
Pc22g20260	2562.98	2291.09	2427.03	192.255	3.38508	2352.71	2585.73	2393.63	2444.02	124.415	3.38811	0.0100631	0.909389	0.0412501	Penicillium chrysogenum Wisconsin 54-1255 hypothetical protein (Pc22g20260) mRNA, complete cds	K02958	XP_002565926.1	B6HQS9	Pc22g20260 protein	153
Pc13g05610	69.23	68.15	68.69	0.763675	1.83689	62.03	62.57	61.84	62.1467	0.378726	1.79342	-0.144423	0.000916627	3.03781	Penicillium chrysogenum Wisconsin 54-1255 hypothetical protein (Pc13g05610) mRNA, complete cds	K14325	XP_002558995.1	B6H2V9	Pc13g05610 protein	288
Pc21g10410	13.4	14.31	13.855	0.643467	1.14161	12.24	13.8	14.26	13.4333	1.05874	1.12818	-0.0445894	0.657149	0.182336	Penicillium chrysogenum Wisconsin 54-1255 hypothetical protein (Pc21g10410) mRNA, complete cds	K17675	XP_002568076.1	B6HII8	Pc21g10410 protein	112
Pc14g01930	646.36	655.14	650.75	6.2084	2.81341	629.9	613.57	577.36	606.943	26.8895	2.78315	-0.100542	0.119897	0.921193	Penicillium chrysogenum Wisconsin 54-1255 hypothetical protein (Pc14g01930) mRNA, complete cds	K04513	XP_002560187.1	B6H621	Pc14g01930 protein	198
Pc22g19300	4.26	3.82	4.04	0.311127	0.606381	4.56	5.5	5.59	5.21667	0.570468	0.717393	0.368773	0.0816404	1.08809	Penicillium chrysogenum Wisconsin 54-1255 hypothetical protein (Pc22g19300) mRNA, complete cds	K00129	XP_002565833.1	B6HVR3	Pc22g19300 protein	505
Pc21g12900	4.16	5.62	4.89	1.03238	0.689309	4.5	3.26	4.46	4.07333	0.704651	0.60995	-0.263625	0.359267	0.444583	Penicillium chrysogenum Wisconsin 54-1255 hypothetical protein (Pc21g12900) mRNA, partial cds	K17742	XP_002568317.1	B6HM30	Pc21g12900 protein (Fragment)	570
Pc20g07930	1027.73	1061.31	1044.52	23.7446	3.01892	1096.41	1059.59	1039.54	1065.18	28.8442	3.02742	0.0282571	0.467168	0.330527	Penicillium chrysogenum Wisconsin 54-1255 hypothetical protein (Pc20g07930) mRNA, complete cds	K06689	XP_002563316.1	B6HEM5	Pc20g07930 protein	147
Pc24g01960	29.64	28.8	29.22	0.59397	1.46568	26.93	27.31	29.16	27.8	1.19302	1.44404	-0.0718713	0.229082	0.640009	Penicillium chrysogenum Wisconsin 54-1255 hypothetical protein (Pc24g01960) mRNA, partial cds	K00869	XP_002566842.1	B6HWY3	Pc24g01960 protein (Fragment)	158
Pc18g02110	1450.72	1362.44	1406.58	62.4234	3.14816	1382.66	1182.14	1320.26	1295.02	102.615	3.11228	-0.119217	0.272732	0.564264	Penicillium chrysogenum Wisconsin 54-1255 hypothetical protein (Pc18g02110) mRNA, complete cds	K02985	XP_002562055.1	B6HCQ6	Pc18g02110 protein	264
Pc14g02260	0	0	0	0	silent	0	0.06	0	0.02	0.034641	silent	n/a	n/a	n/a	Penicillium chrysogenum Wisconsin 54-1255 hypothetical protein (Pc14g02260) mRNA, complete cds	-	XP_002560219.1	B6H653	Pc14g02260 protein	152
Pc20g04100	23.97	21.27	22.62	1.90919	1.35449	25.19	24.25	26.22	25.22	0.985343	1.40175	0.156969	0.128131	0.892345	Penicillium chrysogenum Wisconsin 54-1255 hypothetical protein (Pc20g04100) mRNA, complete cds	K10746	XP_002562960.1	B6HD95	Pc20g04100 protein	349
Pc13g09510	4747.17	4781.46	4764.32	24.2467	3.678	4585.86	4797.74	4700.42	4694.67	106.057	3.67161	-0.021244	0.448463	0.348273	Penicillium chrysogenum Wisconsin 54-1255 hypothetical protein (Pc13g09510) mRNA, complete cds	K02977	XP_002559374.1	B6H433	Pc13g09510 protein	154
Pc13g01630	2646.89	2619.74	2633.31	19.1979	3.4205	2834.35	2458.03	2474.25	2588.88	212.741	3.41311	-0.0245539	0.797898	0.0980527	Penicillium chrysogenum Wisconsin 54-1255 hypothetical protein (Pc13g01630) mRNA, complete cds	K02976	XP_002558608.1	B6H1S3	40S ribosomal protein S26	119
Pc16g12890	44.46	41.42	42.94	2.1496	1.63286	45.24	47.34	44.7	45.76	1.3947	1.66049	0.0917649	0.164011	0.785127	Penicillium chrysogenum Wisconsin 54-1255 hypothetical protein (Pc16g12890) mRNA, complete cds	K18726	XP_002561588.1	B6HAI0	Pc16g12890 protein	107
Pc22g18340	1054.34	1007.01	1030.67	33.4674	3.01312	863.02	713.64	802.46	793.04	75.1342	2.8993	-0.378124	0.0271579	1.5661	Penicillium chrysogenum Wisconsin 54-1255 hypothetical protein (Pc22g18340) mRNA, complete cds	K02272	XP_002565739.1	B6HUK6	Pc22g18340 protein	77
Pc16g13190	25.09	25.39	25.24	0.212132	1.40209	27.1	27.86	25.82	26.9267	1.03099	1.43018	0.0933237	0.118231	0.927267	Penicillium chrysogenum Wisconsin 54-1255 hypothetical protein (Pc16g13190) mRNA, complete cds	K08773	XP_002561618.1	B6HAL0	Pc16g13190 protein	671
Pc22g23790	1506	1534.86	1520.43	20.4071	3.18197	1656.54	1226.16	1540.12	1474.27	222.618	3.16858	-0.0444754	0.799359	0.0972582	Penicillium chrysogenum Wisconsin 54-1255 hypothetical protein (Pc22g23790) mRNA, complete cds	K02896	XP_002566270.1	B6HW48	Pc22g23790 protein	158
Pc21g09890	33.63	32.72	33.175	0.643467	1.52081	29.32	29.39	30.66	29.79	0.754255	1.47407	-0.155268	0.0141486	1.84929	Penicillium chrysogenum Wisconsin 54-1255 hypothetical protein (Pc21g09890) mRNA, complete cds	K00213	XP_002568025.1	B6HHM4	Pc21g09890 protein	337
Pc13g14550	109.5	98.74	104.12	7.60847	2.01753	100.97	112.66	93.77	102.467	9.53352	2.01058	-0.0230926	0.852386	0.0693635	Penicillium chrysogenum Wisconsin 54-1255 hypothetical protein (Pc13g14550) mRNA, complete cds	K13113	XP_002559862.1	B6H2H8	Pc13g14550 protein	71
Pc21g02630	1.15	0.53	0.84	0.438406	-0.0757207	1.43	1.67	1.15	1.41667	0.260256	0.151268	0.754039	0.151911	0.818411	Penicillium chrysogenum Wisconsin 54-1255 hypothetical protein (Pc21g02630) mRNA, complete cds	-	XP_002567327.1	B6HK13	Pc21g02630 protein	77
Pc21g01970	193.76	211.78	202.77	12.7421	2.307	202.22	210.3	205.36	205.96	4.07328	2.31378	0.02252	0.694366	0.158412	Penicillium chrysogenum Wisconsin 54-1255 hypothetical protein (Pc21g01970) mRNA, complete cds	K08332	XP_002567262.1	B6HJ92	Importin subunit alpha (Karyopherin alpha)	552
Pc22g12590	109.11	104.34	106.725	3.3729	2.02827	90.71	97.28	104.09	97.36	6.69036	1.98838	-0.132497	0.17505	0.756837	Penicillium chrysogenum Wisconsin 54-1255 hypothetical protein (Pc22g12590) mRNA, complete cds	K11088	XP_002565203.1	B6HRX7	Small nuclear ribonucleoprotein Sm D3 (Sm-D3) (snRNP core protein D3)	117
Pc20g14300	146.15	152.1	149.125	4.20729	2.17355	158.99	164.03	165.18	162.733	3.29242	2.21148	0.125988	0.0260084	1.58489	Penicillium chrysogenum Wisconsin 54-1255 hypothetical protein (Pc20g14300) mRNA, complete cds	K12623	XP_002563908.1	B6HHB6	U6 snRNA-associated Sm-like protein LSm4	121
Pc21g14850	161.37	162.5	161.935	0.799031	2.20934	169.78	193.18	177.43	180.13	11.9314	2.25559	0.153624	0.133574	0.874279	Penicillium chrysogenum Wisconsin 54-1255 hypothetical protein (Pc21g14850) mRNA, complete cds	K02731	XP_002568498.1	B6HIM0	Pc21g14850 protein	517
Pc20g11160	0.94	1.01	0.975	0.0494975	-0.0109954	1.97	3.58	2.03	2.52667	0.912707	0.402548	1.37376	0.107013	0.970563	Penicillium chrysogenum Wisconsin 54-1255 hypothetical protein (Pc20g11160) mRNA, complete cds	K00129	XP_002563605.1	B6HG53	Pc20g11160 protein	113
Pc16g15280	81.68	78.76	80.22	2.06475	1.90428	86.5	86.83	83.12	85.4833	2.05335	1.93188	0.0916812	0.0676983	1.16942	Penicillium chrysogenum Wisconsin 54-1255 hypothetical protein (Pc16g15280) mRNA, complete cds	K00869	XP_002561821.1	B6HA70	Pc16g15280 protein	239
Pc22g03820	192.69	227.86	210.275	24.8689	2.32279	190.66	177.79	199.83	189.427	11.0716	2.27744	-0.150638	0.270967	0.567084	Penicillium chrysogenum Wisconsin 54-1255 hypothetical protein (Pc22g03820) mRNA, complete cds	K11128	XP_002564423.1	B6HS69	H/ACA ribonucleoprotein complex subunit	195
Pc23g00510	0.11	0	0.055	0.0777817	silent	0.11	0.11	0.21	0.143333	0.057735	silent	n/a	n/a	n/a	Penicillium chrysogenum Wisconsin 54-1255 hypothetical protein (Pc23g00510) mRNA, complete cds	K11758	XP_002566611.1	B6HWA2	Pc23g00510 protein	223
Pc21g23910	1.03	1.82	1.425	0.558614	0.153815	2.2	1.83	3.67	2.56667	0.973259	0.409369	0.848934	0.240844	0.618265	Penicillium chrysogenum Wisconsin 54-1255 hypothetical protein (Pc21g23910) mRNA, complete cds	K01480	XP_002569355.1	B6HJ76	Pc21g23910 protein	544
Pc20g08600	2342.21	2248.64	2295.43	66.164	3.36086	2188.98	2375.38	2254.02	2272.79	94.6074	3.35656	-0.0142948	0.792315	0.101102	Penicillium chrysogenum Wisconsin 54-1255 hypothetical protein (Pc20g08600) mRNA, complete cds	K11252	XP_001395088.1	B6HEZ0	Histone H2B	141
Pc22g26440	1.51	1.63	1.57	0.0848528	0.1959	1.22	1.69	1.27	1.39333	0.258134	0.144055	-0.172224	0.437022	0.359497	Penicillium chrysogenum Wisconsin 54-1255 hypothetical protein (Pc22g26440) mRNA, partial cds	K06694	XP_001540280.1	B6HTU7	Pc22g26440 protein (Fragment)	117
Pc16g14880	25.16	25.52	25.34	0.254558	1.40381	24.14	26.31	24.19	24.88	1.23867	1.39585	-0.02643	0.655803	0.183226	Penicillium chrysogenum Wisconsin 54-1255 hypothetical protein (Pc16g14880) mRNA, complete cds	-	XP_002488534.1	B6HA34	Pc16g14880 protein	587
Pc17g00830	65.59	40.82	53.205	17.515	1.72595	77.96	12.03	22.54	37.51	35.4227	1.57415	-0.504287	0.613887	0.211912	Penicillium chrysogenum Wisconsin 54-1255 hypothetical protein (Pc17g00830) mRNA, complete cds	-	XP_002546526.1	B6HB03	Pc17g00830 protein	107
Pc23g01030	20.32	13.35	16.835	4.92853	1.22621	24.84	6.29	7.69	12.94	10.3294	1.11193	-0.379626	0.664461	0.177531	Penicillium chrysogenum Wisconsin 54-1255 hypothetical protein (Pc23g01030) mRNA, partial cds	-	XP_002546526.1	B6HWF3	Pc23g01030 protein (Fragment)	117
Pc24g02120	2.14	0	1.07	1.51321	0.0293838	1.46	0	0	0.486667	0.842931	-0.312768	-1.1366	0.605848	0.217636	Penicillium chrysogenum Wisconsin 54-1255 hypothetical protein (Pc24g02120) mRNA, complete cds	-	XP_002546526.1	B6HWZ4	Pc24g02120 protein	95
Pc01g00010	6.29	6.15	6.22	0.0989949	0.79379	4.7	6.96	4.47	5.37667	1.37602	0.730513	-0.210203	0.471711	0.326324	Penicillium chrysogenum Wisconsin 54-1255 hypothetical protein (Pc01g00010) mRNA, partial cds	-	XP_002556565.1	B6GVP5	Pc01g00010 protein (Fragment)	293
Pc01g00020	1.67	1.21	1.44	0.325269	0.158362	4.44	3.1	3.35	3.63	0.712531	0.559907	1.3339	0.0294426	1.53102	Penicillium chrysogenum Wisconsin 54-1255 hypothetical protein (Pc01g00020) mRNA, complete cds	-	XP_002556566.1	B6GVP6	Uncharacterized protein	207
Pc22g25890	10.23	7.31	8.77	2.06475	0.943	12.92	12.68	11.52	12.3733	0.748688	1.09249	0.496585	0.0601987	1.22041	Penicillium chrysogenum Wisconsin 54-1255 hypothetical protein (Pc22g25890) mRNA, complete cds	-	XP_002556567.1	B6GVP7	Pc01g00030 protein (Pc22g25890 protein)	1028
Pc01g00030	10.23	7.31	8.77	2.06475	0.943	12.92	12.68	11.52	12.3733	0.748688	1.09249	0.496585	0.0601987	1.22041	Penicillium chrysogenum Wisconsin 54-1255 hypothetical protein (Pc01g00030) mRNA, complete cds	-	XP_002556567.1	n/a	n/a	n/a
Pc01g00040	2.72	1.96	2.34	0.537401	0.369216	2	1.72	1.23	1.65	0.389744	0.217484	-0.504043	0.187563	0.726852	Penicillium chrysogenum Wisconsin 54-1255 hypothetical protein (Pc01g00040) mRNA, complete cds	-	XP_002556568.1	B6GVP8	Uncharacterized protein	177
Pc01g00050	5.83	6.04	5.935	0.148492	0.773421	8.71	10.68	4.91	8.1	2.93297	0.908485	0.448674	0.395278	0.403097	Penicillium chrysogenum Wisconsin 54-1255 hypothetical protein (Pc01g00050) mRNA, partial cds	-	XP_002556569.1	B6GVP9	Uncharacterized protein (Fragment)	289
Pc03g00010	2.3	1.06	1.68	0.876812	0.225309	0.52	0.04	1.55	0.703333	0.771514	-0.152839	-1.25618	0.277377	0.556929	Penicillium chrysogenum Wisconsin 54-1255 hypothetical protein (Pc03g00010) mRNA, partial cds	-	XP_002556570.1	B6GVQ0	Pc03g00010 protein (Fragment)	249
Pc03g00020	1.84	2.1	1.97	0.183848	0.294466	0.84	1.47	0.73	1.01333	0.399291	0.00575233	-0.959087	0.0551432	1.25851	Penicillium chrysogenum Wisconsin 54-1255 hypothetical protein (Pc03g00020) mRNA, complete cds	K08157	XP_002556571.1	B6GVQ1	Pc03g00020 protein	457
Pc03g00040	1.32	1.45	1.385	0.0919239	0.14145	1.6	1.71	1.59	1.63333	0.0665833	0.213075	0.237933	0.0372709	1.42863	Penicillium chrysogenum Wisconsin 54-1255 hypothetical protein (Pc03g00040) mRNA, complete cds	K04457	XP_002556573.1	B6GVQ3	Pc03g00040 protein	321
Pc03g00090	0.17	0.34	0.255	0.120208	silent	1.42	1.47	0.52	1.13667	0.534634	0.0556331	2.15624	0.116793	0.932581	Penicillium chrysogenum Wisconsin 54-1255 hypothetical protein (Pc03g00090) mRNA, complete cds	K06657	XP_002556578.1	B6GVQ8	Pc03g00090 protein	249
Pc03g00100	1.07	0.27	0.67	0.565685	-0.173925	0.81	0.53	0.54	0.626667	0.15885	-0.202963	-0.0964628	0.901101	0.0452267	Penicillium chrysogenum Wisconsin 54-1255 hypothetical protein (Pc03g00100) mRNA, complete cds	-	XP_002556579.1	B6GVQ9	Uncharacterized protein	164
Pc03g00110	0	0	0	0	silent	0	0.41	0	0.136667	0.236714	silent	n/a	n/a	n/a	Penicillium chrysogenum Wisconsin 54-1255 hypothetical protein (Pc03g00110) mRNA, complete cds	-	XP_002556580.1	B6GVR0	Uncharacterized protein	110
Pc03g00120	0.28	0.11	0.195	0.120208	silent	0.56	0.39	0.28	0.41	0.141067	-0.387216	1.07215	0.17817	0.749165	Penicillium chrysogenum Wisconsin 54-1255 hypothetical protein (Pc03g00120) mRNA, complete cds	K20047	XP_002556581.1	B6GVR1	Pc03g00120 protein	751
Pc03g00140	2.42	1.77	2.095	0.459619	0.321184	1.3	2.57	1.77	1.88	0.642106	0.274158	-0.156218	0.715397	0.145453	Penicillium chrysogenum Wisconsin 54-1255 hypothetical protein (Pc03g00140) mRNA, complete cds	-	XP_002556583.1	B6GVR3	Uncharacterized protein	265
Pc03g00160	0.2	0.39	0.295	0.13435	silent	0.2	0.1	0.4	0.233333	0.152753	silent	n/a	n/a	n/a	Penicillium chrysogenum Wisconsin 54-1255 hypothetical protein (Pc03g00160) mRNA, complete cds	K03380	XP_002556585.1	B6GVR4	Pc03g00160 protein	526
Pc03g00180	2.49	1.94	2.215	0.388909	0.345374	1.08	0.98	0.89	0.983333	0.0950438	-0.00729924	-1.17155	0.0108173	1.96588	Penicillium chrysogenum Wisconsin 54-1255 hypothetical protein (Pc03g00180) mRNA, complete cds	-	XP_002556586.1	B6GVR6	Pc03g00180 protein	471
Pc03g00200	23.34	24.62	23.98	0.905097	1.37985	19.93	26.2	20.78	22.3033	3.40127	1.34837	-0.104572	0.562051	0.250224	Penicillium chrysogenum Wisconsin 54-1255 hypothetical protein (Pc03g00200) mRNA, complete cds	-	XP_002556587.1	B6GVR7	Pc03g00200 protein	362
Pc03g00170	0.18	0.35	0.265	0.120208	silent	0.18	0	0.35	0.176667	0.175024	silent	n/a	n/a	n/a	Penicillium chrysogenum Wisconsin 54-1255 hypothetical protein (Pc03g00170) mRNA, partial cds	K10254	XP_002556588.1	B6GVR5	Pc03g00170 protein (Fragment)	425
Pc03g00210	0.51	0	0.255	0.360624	silent	0	0.51	0.51	0.34	0.294449	-0.468521	0.415037	0.78878	0.103044	Penicillium chrysogenum Wisconsin 54-1255 hypothetical protein (Pc03g00210) mRNA, partial cds	-	XP_002556590.1	B6GVR8	Pc03g00210 protein (Fragment)	243
Pc03g00250	3.38	3.25	3.315	0.0919239	0.520484	2.01	2.95	2.26	2.40667	0.486861	0.381416	-0.461973	0.0891849	1.04971	Penicillium chrysogenum Wisconsin 54-1255 hypothetical protein (Pc03g00250) mRNA, complete cds	-	XP_002556591.1	B6GVS1	Pc03g00250 protein	594
Pc03g00220	0.28	0.09	0.185	0.13435	silent	0.09	0.09	0.09	0.09	1.69967e-17	silent	n/a	n/a	n/a	Penicillium chrysogenum Wisconsin 54-1255 hypothetical protein (Pc03g00220) mRNA, complete cds	-	XP_002556592.1	B6GVR9	Pc03g00220 protein	497
Pc03g00270	1.07	0.89	0.98	0.127279	-0.00877392	1.26	1.24	1.25	1.25	0.01	0.09691	0.351074	0.0280029	1.5528	Penicillium chrysogenum Wisconsin 54-1255 hypothetical protein (Pc03g00270) mRNA, complete cds	-	XP_002556593.1	B6GVS3	Uncharacterized protein	241
Pc03g00280	1.4	0	0.7	0.989949	-0.154902	1.06	0	0	0.353333	0.611991	-0.451815	-0.986325	0.651313	0.18621	Penicillium chrysogenum Wisconsin 54-1255 hypothetical protein (Pc03g00280) mRNA, complete cds	-	XP_002556594.1	B6GVS4	Pc03g00280 protein	134
Pc03g00300	0	0	0	0	silent	0	0	0	silent	0	silent	n/a	n/a	n/a	Penicillium chrysogenum Wisconsin 54-1255 hypothetical protein (Pc03g00300) mRNA, complete cds	-	XP_002556596.1	B6GVS6	Pc03g00300 protein	298
Pc03g00310	8.59	12.04	10.315	2.43952	1.01347	9.07	11.49	10.93	10.4967	1.26686	1.02105	0.0251874	0.916526	0.0378554	Penicillium chrysogenum Wisconsin 54-1255 hypothetical protein [truncated ORF] (Pc03g00310) mRNA, partial cds	K07374	XP_002556597.1	B6GVS7	Uncharacterized protein (Fragment)	221
Pc04g00010	0.51	0.15	0.33	0.254558	-0.481486	0	0.44	0.29	0.243333	0.223681	silent	n/a	n/a	n/a	Penicillium chrysogenum Wisconsin 54-1255 hypothetical protein (Pc04g00010) mRNA, complete cds	K09465	XP_002556598.1	B6GVT0	Pc04g00010 protein	291
Pc04g00020	0.78	0.78	0.78	0	-0.107905	2.64	3.65	3.13	3.14	0.505074	0.49693	2.00922	0.00819357	2.08653	Penicillium chrysogenum Wisconsin 54-1255 hypothetical protein (Pc04g00020) mRNA, complete cds	-	XP_002556599.1	B6GVT1	Uncharacterized protein	168
Pc04g00030	7.71	6.9	7.305	0.572756	0.86362	8.91	11.73	13.91	11.5167	2.50682	1.06133	0.656767	0.112496	0.948864	Penicillium chrysogenum Wisconsin 54-1255 hypothetical protein (Pc04g00030) mRNA, complete cds	-	XP_002556600.1	B6GVT2	Pc04g00030 protein	255
Pc04g00040	6.35	7.89	7.12	1.08894	0.85248	6.41	7.92	5.82	6.71667	1.08307	0.827154	-0.0841318	0.71117	0.148026	Penicillium chrysogenum Wisconsin 54-1255 hypothetical protein (Pc04g00040) mRNA, complete cds	-	XP_002556601.1	B6GVS8	Uncharacterized protein	166
Pc04g00050	55.58	67.71	61.645	8.57721	1.7899	68.04	68.46	71.93	69.4767	2.135	1.84184	0.172545	0.200738	0.697371	Penicillium chrysogenum Wisconsin 54-1255 hypothetical protein (Pc04g00050) mRNA, complete cds	-	XP_002556602.1	B6GVS9	Pc04g00050 protein	105
Pc04g00060	111.41	110.43	110.92	0.692965	2.04501	122.58	128.44	128.26	126.427	3.33253	2.10184	0.188781	0.00854523	2.06828	Penicillium chrysogenum Wisconsin 54-1255 hypothetical protein (Pc04g00060) mRNA, complete cds	K00232	XP_002556603.1	B6GVT4	Pc04g00060 protein	734
Pc04g00070	45.63	39.44	42.535	4.37699	1.62875	39.56	50.66	43.46	44.56	5.63116	1.64895	0.0670988	0.700912	0.154337	Penicillium chrysogenum Wisconsin 54-1255 hypothetical protein (Pc04g00070) mRNA, complete cds	-	XP_002556604.1	B6GVT5	Uncharacterized protein	205
Pc04g00090	2.7	1.62	2.16	0.763675	0.334454	8.83	10.56	11.38	10.2567	1.30178	1.01101	2.24746	0.00453919	2.34302	Penicillium chrysogenum Wisconsin 54-1255 hypothetical protein (Pc04g00090) mRNA, complete cds	-	XP_002556605.1	B6GVT6	Pc04g00090 protein	275
Pc04g00100	4.74	1.89	3.315	2.01525	0.520484	16.9	19.32	15.52	17.2467	1.92357	1.23671	2.37924	0.00437322	2.3592	Penicillium chrysogenum Wisconsin 54-1255 hypothetical protein (Pc04g00100) mRNA, complete cds	K14570	XP_002556606.1	B6GVT7	Pc04g00100 protein	466
Pc04g00110	3.55	2.64	3.095	0.643467	0.490661	6.95	4.27	5.99	5.73667	1.35784	0.75866	0.890273	0.0896743	1.04733	Penicillium chrysogenum Wisconsin 54-1255 hypothetical protein (Pc04g00110) mRNA, complete cds	-	XP_002556607.1	B6GVT8	Uncharacterized protein	213
Pc04g00120	0	0.22	0.11	0.155563	silent	0.35	0	0	0.116667	0.202073	silent	n/a	n/a	n/a	Penicillium chrysogenum Wisconsin 54-1255 hypothetical protein (Pc04g00120) mRNA, complete cds	-	XP_002556608.1	B6GVT3	Uncharacterized protein	195
Pc04g00150	0	0	0	0	silent	0	0.26	0	0.0866667	0.150111	silent	n/a	n/a	n/a	Penicillium chrysogenum Wisconsin 54-1255 hypothetical protein (Pc04g00150) mRNA, partial cds	-	XP_002556611.1	B6GVU1	Uncharacterized protein (Fragment)	171
Pc04g00170	0	0	0	0	silent	0	0	0	silent	0	silent	n/a	n/a	n/a	Penicillium chrysogenum Wisconsin 54-1255 hypothetical protein (Pc04g00170) mRNA, complete cds	-	XP_002556613.1	B6GVU3	Pc04g00170 protein	288
Pc04g00180	0	0	0	0	silent	0.31	0.08	0.69	0.36	0.308058	-0.443697	7	0.214913	0.667737	Penicillium chrysogenum Wisconsin 54-1255 hypothetical protein (Pc04g00180) mRNA, complete cds	-	XP_002556614.1	B6GVU4	Pc04g00180 protein	756
Pc05g00010	5.4	3.56	4.48	1.30108	0.651278	6.47	4.09	4.77	5.11	1.22589	0.708421	0.189825	0.619733	0.207796	Penicillium chrysogenum Wisconsin 54-1255 hypothetical protein (Pc05g00010) mRNA, partial cds	-	XP_002556616.1	B6GVU6	Uncharacterized protein (Fragment)	146
Pc06g00020	14.9	11.12	13.01	2.67286	1.11428	13.29	17.3	16.3	15.63	2.08727	1.19396	0.264697	0.300457	0.522218	Penicillium chrysogenum Wisconsin 54-1255 hypothetical protein (Pc06g00020) mRNA, complete cds	-	XP_002556618.1	B6GVU8	Pc06g00020 protein	363
Pc06g00030	5.11	4.06	4.585	0.742462	0.661339	3.22	3.44	4.47	3.71	0.667308	0.569374	-0.305503	0.26073	0.583808	Penicillium chrysogenum Wisconsin 54-1255 hypothetical protein (Pc06g00030) mRNA, complete cds	-	XP_002556619.1	B6GVU9	Uncharacterized protein	332
Pc06g00040	7.13	7.35	7.24	0.155563	0.859739	8.24	8.28	8.44	8.32	0.10583	0.920123	0.200594	0.00247879	2.60576	Penicillium chrysogenum Wisconsin 54-1255 hypothetical protein (Pc06g00040) mRNA, complete cds	K19691	XP_002556620.1	B6GVV0	Pc06g00040 protein	1447
Pc06g00050	13.82	15.65	14.735	1.29401	1.16835	15.41	19.81	17.63	17.6167	2.20003	1.24592	0.257694	0.203134	0.692217	Penicillium chrysogenum Wisconsin 54-1255 hypothetical protein (Pc06g00050) mRNA, complete cds	-	XP_002556621.1	B6GVV1	Pc06g00050 protein	269
Pc06g00060	6.19	7.43	6.81	0.876812	0.833147	1.84	4	4.19	3.34333	1.30539	0.52418	-1.02637	0.0486441	1.31297	Penicillium chrysogenum Wisconsin 54-1255 hypothetical protein (Pc06g00060) mRNA, complete cds	-	XP_002556622.1	B6GVV2	Pc06g00060 protein	236
Pc06g00070	50.2	48.29	49.245	1.35057	1.69236	30.44	30.61	34.03	31.6933	2.0254	1.50097	-0.635798	0.00183636	2.73604	Penicillium chrysogenum Wisconsin 54-1255 hypothetical protein (Pc06g00070) mRNA, complete cds	-	XP_002556623.1	B6GVV3	Pc06g00070 protein	158
Pc06g00080	88.83	83.46	86.145	3.79716	1.93523	49.58	57.03	55.72	54.11	3.9774	1.73328	-0.670872	0.00293726	2.53206	Penicillium chrysogenum Wisconsin 54-1255 hypothetical protein (Pc06g00080) mRNA, complete cds	K19305	XP_002556624.1	B6GVV4	Neutral protease 2 (EC 3.4.24.39) (Deuterolysin)	350
Pc06g00090	27.72	29.39	28.555	1.18087	1.45568	32.73	33.84	30.96	32.51	1.45255	1.51202	0.18714	0.0505963	1.29588	Penicillium chrysogenum Wisconsin 54-1255 hypothetical protein (Pc06g00090) mRNA, complete cds	K01273	XP_002556625.1	B6GVV5	Dipeptidase (EC 3.4.13.19)	441
Pc06g00100	62.39	65.45	63.92	2.16375	1.80564	71.12	66.76	69.11	68.9967	2.18221	1.83883	0.110259	0.0835325	1.07814	Penicillium chrysogenum Wisconsin 54-1255 hypothetical protein (Pc06g00100) mRNA, complete cds	K14328	XP_002556626.1	B6GVV6	Pc06g00100 protein	554
Pc03g00230	0	0	0	0	silent	0	0	0.15	0.05	0.0866025	silent	n/a	n/a	n/a	Penicillium chrysogenum Wisconsin 54-1255 hypothetical protein (Pc03g00230) mRNA, complete cds	-	XP_002556627.1	B6GVS0	Pc03g00230 protein	92
Pc06g00120	0.72	1.91	1.315	0.841457	0.118926	3.63	4.07	3.84	3.84667	0.220076	0.585085	1.54855	0.0127469	1.8946	Penicillium chrysogenum Wisconsin 54-1255 hypothetical protein (Pc06g00120) mRNA, complete cds	-	XP_002556628.1	B6GVV8	Pc06g00120 protein	182
Pc06g00130	0	0	0	0	silent	0	0.41	0.21	0.206667	0.20502	silent	n/a	n/a	n/a	Penicillium chrysogenum Wisconsin 54-1255 hypothetical protein (Pc06g00130) mRNA, complete cds	-	XP_002556629.1	B6GVV9	Uncharacterized protein	210
Pc06g00140	0	0.14	0.07	0.0989949	silent	0	0.14	0	0.0466667	0.080829	silent	n/a	n/a	n/a	Penicillium chrysogenum Wisconsin 54-1255 hypothetical protein (Pc06g00140) mRNA, complete cds	-	XP_002556630.1	B6GVW0	Pc06g00140 protein	300
Pc06g00150	46.74	51.48	49.11	3.35169	1.69117	61.12	70.57	61.74	64.4767	5.28608	1.8094	0.39276	0.0378515	1.42192	Penicillium chrysogenum Wisconsin 54-1255 hypothetical protein (Pc06g00150) mRNA, complete cds	-	XP_002556631.1	B6GVW1	Pc06g00150 protein	175
Pc06g00160	2.36	2.35	2.355	0.00707107	0.371991	3.58	4.41	2.36	3.45	1.03116	0.537819	0.550869	0.249462	0.602996	Penicillium chrysogenum Wisconsin 54-1255 hypothetical protein (Pc06g00160) mRNA, complete cds	-	XP_002556632.1	B6GVW2	Pc06g00160 protein	150
Pc06g00170	42.66	55.81	49.235	9.29845	1.69227	3.61	2.91	4.79	3.77	0.950158	0.576341	-3.70705	0.00273175	2.56356	Penicillium chrysogenum Wisconsin 54-1255 hypothetical protein (Pc06g00170) mRNA, complete cds	K00480	XP_002556633.1	B6GVW3	Pc06g00170 protein	447
Pc06g00180	674.98	681.56	678.27	4.65276	2.8314	801.81	830.52	828.48	820.27	16.0193	2.91396	0.274239	0.00135876	2.86686	Penicillium chrysogenum Wisconsin 54-1255 hypothetical protein (Pc06g00180) mRNA, complete cds	K00128	XP_002556634.1	B6GVW4	Pc06g00180 protein	495
Pc06g00190	0.99	0.49	0.74	0.353553	-0.130768	2.25	2.71	2.97	2.64333	0.3646	0.422152	1.83676	0.0103166	1.98646	Penicillium chrysogenum Wisconsin 54-1255 hypothetical protein (Pc06g00190) mRNA, complete cds	K01083	XP_002556635.1	B6GVW5	Pc06g00190 protein	508
Pc06g00200	0	0	0	0	silent	0	0	0.32	0.106667	0.184752	silent	n/a	n/a	n/a	Penicillium chrysogenum Wisconsin 54-1255 hypothetical protein (Pc06g00200) mRNA, complete cds	-	XP_002556636.1	B6GVW6	Uncharacterized protein	140
Pc06g00210	9.72	7.11	8.415	1.84555	0.925054	50.71	68.75	63.7	61.0533	9.30667	1.78571	2.85903	0.00488323	2.31129	Penicillium chrysogenum Wisconsin 54-1255 hypothetical protein (Pc06g00210) mRNA, complete cds	K01488	XP_002556637.1	B6GVW7	Pc06g00210 protein	584
Pc06g00220	0.78	0.62	0.7	0.113137	-0.154902	0.95	1.87	1.41	1.41	0.46	0.149219	1.01027	0.134025	0.872815	Penicillium chrysogenum Wisconsin 54-1255 hypothetical protein (Pc06g00220) mRNA, complete cds	-	XP_002556638.1	B6GVW8	Pc06g00220 protein	273
Pc06g00230	1.04	0.69	0.865	0.247487	-0.0629839	1.05	1.73	2.43	1.73667	0.690024	0.239716	1.00555	0.198966	0.701221	Penicillium chrysogenum Wisconsin 54-1255 hypothetical protein (Pc06g00230) mRNA, complete cds	-	XP_002556639.1	B6GVW9	Pc06g00230 protein	129
Pc06g00240	2.7	2.35	2.525	0.247487	0.402261	1.48	2.47	3.71	2.55333	1.11733	0.407108	0.0160985	0.975298	0.0108626	Penicillium chrysogenum Wisconsin 54-1255 hypothetical protein (Pc06g00240) mRNA, complete cds	K08832	XP_002556640.1	B6GVX0	Pc06g00240 protein	375
Pc06g00260	0.25	1.14	0.695	0.629325	-0.158015	2.31	2.67	2.67	2.55	0.207846	0.40654	1.87541	0.0148386	1.82861	Penicillium chrysogenum Wisconsin 54-1255 hypothetical protein (Pc06g00260) mRNA, complete cds	K00140	XP_002556641.1	B6GVX1	Pc06g00260 protein	333
Pc06g00270	2.53	1.12	1.825	0.997021	0.261263	3.12	2.52	3.51	3.05	0.498698	0.4843	0.740913	0.153149	0.814886	Penicillium chrysogenum Wisconsin 54-1255 hypothetical protein (Pc06g00270) mRNA, complete cds	K06123	XP_002556642.1	B6GVX2	Pc06g00270 protein	303
Pc06g00280	2.23	3.04	2.635	0.572756	0.420781	3.32	3.51	3.05	3.29333	0.231157	0.517636	0.321746	0.154534	0.810976	Penicillium chrysogenum Wisconsin 54-1255 hypothetical protein (Pc06g00280) mRNA, complete cds	K15385	XP_002556643.1	B6GVX3	Pc06g00280 protein	360
Pc06g00290	0.13	0	0.065	0.0919239	silent	0	0.13	0	0.0433333	0.0750555	silent	n/a	n/a	n/a	Penicillium chrysogenum Wisconsin 54-1255 hypothetical protein (Pc06g00290) mRNA, complete cds	K00234	XP_002556644.1	B6GVX4	Pc06g00290 protein	330
Pc06g00300	0.2	0.41	0.305	0.148492	-0.5157	0.1	0.1	0.31	0.17	0.121244	silent	n/a	n/a	n/a	Penicillium chrysogenum Wisconsin 54-1255 hypothetical protein (Pc06g00300) mRNA, complete cds	K00354	XP_002556645.1	B6GVX5	Pc06g00300 protein	413
Pc06g00310	5.88	6.03	5.955	0.106066	0.774882	9.27	11.11	9.35	9.91	1.04	0.996074	0.734784	0.0146655	1.8337	Penicillium chrysogenum Wisconsin 54-1255 hypothetical protein (Pc06g00310) mRNA, complete cds	K06027	XP_002556646.1	B6GVX6	Pc06g00310 protein	471
Pc06g00320	4.86	3.02	3.94	1.30108	0.595496	24.25	28.48	17.62	23.45	5.47402	1.37014	2.57332	0.0180577	1.74334	Penicillium chrysogenum Wisconsin 54-1255 hypothetical protein (Pc06g00320) mRNA, complete cds	-	XP_002556647.1	B6GVX7	Pc06g00320 protein	146
Pc06g00330	0.58	0.46	0.52	0.0848528	-0.283997	0.75	0.61	0.26	0.54	0.252389	-0.267606	0.0544478	0.924146	0.0342594	Penicillium chrysogenum Wisconsin 54-1255 hypothetical protein (Pc06g00330) mRNA, complete cds	-	XP_002556648.1	B6GVX8	Uncharacterized protein	278
Pc06g00340	0	0.55	0.275	0.388909	silent	0	0	0.28	0.0933333	0.161658	silent	n/a	n/a	n/a	Penicillium chrysogenum Wisconsin 54-1255 hypothetical protein (Pc06g00340) mRNA, complete cds	-	XP_002556649.1	B6GVX9	Uncharacterized protein	160
Pc06g00350	0.75	0.81	0.78	0.0424264	-0.107905	2.03	3.38	2.89	2.76667	0.683398	0.441957	1.8266	0.0299919	1.523	Penicillium chrysogenum Wisconsin 54-1255 hypothetical protein (Pc06g00350) mRNA, complete cds	K15529	XP_002556650.1	B6GVY0	Pc06g00350 protein	663
Pc06g00360	15.52	15.04	15.28	0.339411	1.18412	17.29	16.87	17.71	17.29	0.42	1.23779	0.178293	0.0113932	1.94335	Penicillium chrysogenum Wisconsin 54-1255 hypothetical protein (Pc06g00360) mRNA, complete cds	K05863	XP_002556651.1	B6GVY1	Pc06g00360 protein	217
Pc06g00370	18.14	18.57	18.355	0.304056	1.26375	17.4	21.22	17.49	18.7033	2.17996	1.27192	0.0271223	0.844735	0.0732797	Penicillium chrysogenum Wisconsin 54-1255 hypothetical protein (Pc06g00370) mRNA, complete cds	K11559	XP_002556652.1	B6GVY2	Pc06g00370 protein	325
Pc06g00380	124.58	151.57	138.075	19.0848	2.14012	138.4	134.74	136.73	136.623	1.83233	2.13552	-0.0152482	0.895348	0.048008	Penicillium chrysogenum Wisconsin 54-1255 hypothetical protein (Pc06g00380) mRNA, complete cds	K01465	XP_002556653.1	B6GVY3	Pc06g00380 protein	355
Pc06g00390	87.84	101.3	94.57	9.51766	1.97575	64.81	82.68	73.33	73.6067	8.93821	1.86692	-0.361546	0.0866517	1.06222	Penicillium chrysogenum Wisconsin 54-1255 hypothetical protein (Pc06g00390) mRNA, complete cds	-	XP_002556654.1	B6GVY4	Pc06g00390 protein	234
Pc06g00400	66.46	41.99	54.225	17.3029	1.7342	97.06	106.47	97.02	100.183	5.44445	2.0008	0.885612	0.0192636	1.71526	Penicillium chrysogenum Wisconsin 54-1255 hypothetical protein (Pc06g00400) mRNA, complete cds	-	XP_002556655.1	B6GVY5	Pc06g00400 protein	180
Pc06g00410	25.27	26.41	25.84	0.806102	1.41229	26.45	33.14	34.66	31.4167	4.36789	1.49716	0.281924	0.187972	0.725908	Penicillium chrysogenum Wisconsin 54-1255 hypothetical protein (Pc06g00410) mRNA, complete cds	-	XP_002556656.1	B6GVY6	Uncharacterized protein	238
Pc06g00420	35.32	35.27	35.295	0.0353553	1.54771	32.54	29.73	31.84	31.37	1.46277	1.49651	-0.170078	0.0367765	1.43443	Penicillium chrysogenum Wisconsin 54-1255 hypothetical protein (Pc06g00420) mRNA, complete cds	-	XP_002556657.1	B6GVY7	SWR1-complex protein 5	352
Pc06g00430	43.98	45.58	44.78	1.13137	1.65108	34.34	38.72	34.82	35.96	2.40225	1.55582	-0.316462	0.0185014	1.73279	Penicillium chrysogenum Wisconsin 54-1255 hypothetical protein (Pc06g00430) mRNA, complete cds	K01166	XP_002556658.1	B6GVY8	Pc06g00430 protein	257
Pc06g00440	16.87	15.54	16.205	0.940452	1.20965	16.54	21.1	20.4	19.3467	2.45571	1.28661	0.255646	0.196152	0.707407	Penicillium chrysogenum Wisconsin 54-1255 hypothetical protein (Pc06g00440) mRNA, complete cds	K05864	XP_002556659.1	B6GVY9	Pc06g00440 protein	499
Pc06g00450	8.37	7.33	7.85	0.735391	0.89487	7.57	9.84	7.62	8.34333	1.29639	0.92134	0.0879312	0.667955	0.175253	Penicillium chrysogenum Wisconsin 54-1255 hypothetical protein (Pc06g00450) mRNA, complete cds	-	XP_002556660.1	B6GVZ0	Uncharacterized protein	339
Pc06g00460	0.41	0.41	0.41	0	-0.387216	0	0.61	0.61	0.406667	0.352184	-0.390761	-0.0117772	0.990666	0.00407285	Penicillium chrysogenum Wisconsin 54-1255 hypothetical protein (Pc06g00460) mRNA, complete cds	-	XP_002556661.1	B6GVZ1	Uncharacterized protein	211
Pc06g00470	52.13	44.53	48.33	5.37401	1.68422	88.09	77.38	73.39	79.62	7.60169	1.90102	0.720212	0.0159129	1.79825	Penicillium chrysogenum Wisconsin 54-1255 hypothetical protein (Pc06g00470) mRNA, complete cds	K09465	XP_002556662.1	B6GVZ2	C2H2 type master regulator of conidiophore development brlA	433
Pc06g00480	35.36	36.39	35.875	0.72832	1.55479	37.63	38.27	36.17	37.3567	1.07635	1.57237	0.0583869	0.194308	0.711508	Penicillium chrysogenum Wisconsin 54-1255 hypothetical protein (Pc06g00480) mRNA, complete cds	K11361	XP_002556663.1	B6GVZ3	Pc06g00480 protein	926
Pc06g00490	93.35	97.93	95.64	3.23855	1.98064	107.73	89.72	99.11	98.8533	9.00774	1.99499	0.0476755	0.67434	0.171121	Penicillium chrysogenum Wisconsin 54-1255 hypothetical protein (Pc06g00490) mRNA, complete cds	K11361	XP_002556664.1	B6GVZ4	Peroxin-22-like protein Pex22-like-Penicillium chrysogenum	431
Pc06g00500	57.87	63.62	60.745	4.06586	1.78351	64.54	57.58	57.87	59.9967	3.93731	1.77813	-0.0178833	0.850023	0.0705691	Penicillium chrysogenum Wisconsin 54-1255 hypothetical protein (Pc06g00500) mRNA, complete cds	K03241	XP_002556665.1	B6GVZ5	Pc06g00500 protein	544
Pc06g00510	0.8	0.4	0.6	0.282843	-0.221849	0.81	0.8	0.6	0.736667	0.118462	-0.132729	0.296049	0.487818	0.311742	Penicillium chrysogenum Wisconsin 54-1255 hypothetical protein (Pc06g00510) mRNA, complete cds	-	XP_002556666.1	B6GVZ6	Uncharacterized protein	215
Pc06g00520	59.23	61.47	60.35	1.58392	1.78068	66.67	63.84	62.07	64.1933	2.32027	1.80749	0.0890697	0.139143	0.856539	Penicillium chrysogenum Wisconsin 54-1255 hypothetical protein (Pc06g00520) mRNA, complete cds	K18638	XP_002556667.1	B6GVZ7	Pc06g00520 protein	733
Pc06g00530	0.07	0.15	0.11	0.0565685	silent	0	0.07	0.15	0.0733333	0.0750555	silent	n/a	n/a	n/a	Penicillium chrysogenum Wisconsin 54-1255 hypothetical protein (Pc06g00530) mRNA, complete cds	K08856	XP_002556668.1	B6GVZ8	Pc06g00530 protein	558
Pc06g00550	0	0	0	0	silent	0	0.19	0	0.0633333	0.109697	silent	n/a	n/a	n/a	Penicillium chrysogenum Wisconsin 54-1255 hypothetical protein (Pc06g00550) mRNA, complete cds	-	XP_002556670.1	B6GW00	Pc06g00550 protein	230
Pc06g00570	12.94	9	10.97	2.786	1.04021	11.18	14.92	11.81	12.6367	2.00236	1.10163	0.204052	0.484178	0.314995	Penicillium chrysogenum Wisconsin 54-1255 hypothetical protein (Pc06g00570) mRNA, complete cds	K09246	XP_002556672.1	B6GW02	Pc06g00570 protein	337
Pc06g00590	2.2	1.1	1.65	0.777817	0.217484	0	0	2.2	0.733333	1.27017	-0.134699	-1.16993	0.43971	0.356834	Penicillium chrysogenum Wisconsin 54-1255 hypothetical protein (Pc06g00590) mRNA, partial cds	-	XP_002556673.1	B6GW03	Pc06g00590 protein (Fragment)	49
Pc06g00600	0.33	0.37	0.35	0.0282843	-0.455932	0.58	0.41	0.61	0.533333	0.107858	-0.273001	0.607683	0.11073	0.955735	Penicillium chrysogenum Wisconsin 54-1255 hypothetical protein (Pc06g00600) mRNA, complete cds	K01190	XP_002556674.1	B6GW04	Probable beta-galactosidase B (EC 3.2.1.23) (Lactase B)	1013
Pc06g00610	44.74	47.73	46.235	2.11425	1.66497	45.83	42.02	44.74	44.1967	1.96225	1.64539	-0.0650478	0.348497	0.457801	Penicillium chrysogenum Wisconsin 54-1255 hypothetical protein (Pc06g00610) mRNA, complete cds	K10245	XP_002556675.1	B6GW05	Elongation of fatty acids protein (EC 2.3.1.199) (Very-long-chain 3-oxoacyl-CoA synthase)	543
Pc06g00620	41.19	43.04	42.115	1.30815	1.62444	46.89	40.11	46.51	44.5033	3.80948	1.64839	0.0795792	0.473585	0.324602	Penicillium chrysogenum Wisconsin 54-1255 hypothetical protein (Pc06g00620) mRNA, complete cds	-	XP_002556676.1	B6GW06	Pc06g00620 protein	388
Pc06g00630	17.11	17.78	17.445	0.473762	1.24167	21.99	22.76	20.82	21.8567	0.976849	1.33958	0.32526	0.0105441	1.97699	Penicillium chrysogenum Wisconsin 54-1255 hypothetical protein (Pc06g00630) mRNA, complete cds	-	XP_002556677.1	B6GW07	Pc06g00630 protein	442
Pc06g00640	10.88	9.64	10.26	0.876812	1.01115	14.46	16.81	13.14	14.8033	1.85893	1.17036	0.528891	0.052857	1.2769	Penicillium chrysogenum Wisconsin 54-1255 hypothetical protein (Pc06g00640) mRNA, complete cds	-	XP_002556678.1	B6GW08	Pc06g00640 protein	463
Pc06g00650	104.91	104.78	104.845	0.0919239	2.02055	199.37	197.48	202.39	199.747	2.47658	2.30048	0.929913	1.62238e-05	4.78985	Penicillium chrysogenum Wisconsin 54-1255 hypothetical protein (Pc06g00650) mRNA, complete cds	-	XP_002556679.1	B6GW09	Pc06g00650 protein	325
Pc06g00660	1.1	0.37	0.735	0.516188	-0.133713	1.11	1.28	1.29	1.22667	0.10116	0.0887266	0.738927	0.179948	0.744853	Penicillium chrysogenum Wisconsin 54-1255 hypothetical protein (Pc06g00660) mRNA, complete cds	-	XP_002556680.1	B6GW10	Pc06g00660 protein	234
Pc06g00680	14.29	10.2	12.245	2.89207	1.08796	11.17	6.73	7.55	8.48333	2.36257	0.928567	-0.52949	0.204694	0.688894	Penicillium chrysogenum Wisconsin 54-1255 hypothetical protein (Pc06g00680) mRNA, complete cds	K13993	XP_002556681.1	B6GW11	Pc06g00680 protein	163
Pc06g00690	9.38	10.06	9.72	0.480833	0.987666	7.8	7.07	7.09	7.32	0.415812	0.864511	-0.409113	0.00929538	2.03173	Penicillium chrysogenum Wisconsin 54-1255 hypothetical protein (Pc06g00690) mRNA, complete cds	-	XP_002556682.1	B6GW12	Uncharacterized protein	404
Pc06g00700	32.76	39.28	36.02	4.61034	1.55654	35.98	32.85	38.28	35.7033	2.72555	1.55271	-0.0127394	0.926665	0.0330773	Penicillium chrysogenum Wisconsin 54-1255 hypothetical protein (Pc06g00700) mRNA, complete cds	K06176	XP_002556683.1	B6GW13	Pc06g00700 protein	730
Pc06g00710	61.62	58.49	60.055	2.21324	1.77855	60.92	64.57	65.52	63.67	2.42848	1.80393	0.0843294	0.191793	0.717168	Penicillium chrysogenum Wisconsin 54-1255 hypothetical protein (Pc06g00710) mRNA, complete cds	K09486	XP_002556684.1	B6GW14	Pc06g00710 protein	990
Pc06g00720	233.35	247.7	240.525	10.147	2.38116	226.68	206.63	199.89	211.067	13.9352	2.32442	-0.188488	0.0860591	1.0652	Penicillium chrysogenum Wisconsin 54-1255 hypothetical protein (Pc06g00720) mRNA, complete cds	-	XP_002556685.1	B6GW15	Pc06g00720 protein	492
Pc06g00730	0	0.44	0.22	0.311127	silent	0.9	1.33	0.45	0.893333	0.440038	-0.0489865	2.0217	0.16365	0.786085	Penicillium chrysogenum Wisconsin 54-1255 hypothetical protein (Pc06g00730) mRNA, complete cds	-	XP_002556686.1	B6GW16	Uncharacterized protein	103
Pc06g00740	25.32	26.87	26.095	1.09602	1.41656	37.99	43.55	36.26	39.2667	3.80899	1.59402	0.589532	0.0199337	1.70041	Penicillium chrysogenum Wisconsin 54-1255 hypothetical protein (Pc06g00740) mRNA, complete cds	K01679	XP_002556687.1	B6GW17	Pc06g00740 protein	498
Pc06g00750	24.54	26.91	25.725	1.67584	1.41036	27.64	27.47	28.69	27.9333	0.660782	1.44612	0.118817	0.116944	0.932023	Penicillium chrysogenum Wisconsin 54-1255 hypothetical protein (Pc06g00750) mRNA, complete cds	K11370	XP_002556688.1	B6GW18	Pc06g00750 protein	682
Pc06g00810	15.97	15.7	15.835	0.190919	1.19962	24.3	28.6	22.51	25.1367	3.13002	1.40031	0.666676	0.0283161	1.54797	Penicillium chrysogenum Wisconsin 54-1255 hypothetical protein (Pc06g00810) mRNA, complete cds	K01824	XP_002556690.1	B6GW20	Pc06g00810 protein	224
Pc06g00820	24.94	22.11	23.525	2.00111	1.37153	34.41	25.68	31.17	30.42	4.41306	1.48316	0.370825	0.139855	0.854322	Penicillium chrysogenum Wisconsin 54-1255 hypothetical protein (Pc06g00820) mRNA, partial cds	-	XP_002556691.1	B6GW21	Pc06g00820 protein (Fragment)	268
Pc06g00830	24.5	23.21	23.855	0.912168	1.37758	34.62	32.78	34.49	33.9633	1.02686	1.53101	0.509686	0.00153229	2.81466	Penicillium chrysogenum Wisconsin 54-1255 hypothetical protein (Pc06g00830) mRNA, partial cds	-	XP_002556692.1	B6GW22	Pc06g00830 protein (Fragment)	1442
Pc06g00840	9.32	10.58	9.95	0.890955	0.997823	13.44	11.75	11.78	12.3233	0.967178	1.09073	0.308624	0.0702346	1.15345	Penicillium chrysogenum Wisconsin 54-1255 hypothetical protein (Pc06g00840) mRNA, complete cds	K10877	XP_002556693.1	B6GW23	Pc06g00840 protein	978
Pc06g00850	255.29	246.51	250.9	6.2084	2.3995	199.34	202.14	191.85	197.777	5.32015	2.29618	-0.34324	0.00193347	2.71366	Penicillium chrysogenum Wisconsin 54-1255 hypothetical protein (Pc06g00850) mRNA, complete cds	K19564	XP_002556694.1	B6GW24	Pc06g00850 protein	532
Pc06g00860	180.63	188.66	184.645	5.67807	2.26634	118.52	113.23	107.67	113.14	5.42556	2.05362	-0.706645	0.000754569	3.1223	Penicillium chrysogenum Wisconsin 54-1255 hypothetical protein (Pc06g00860) mRNA, complete cds	K03380	XP_002556695.1	B6GW25	Pc06g00860 protein	390
Pc06g00870	13.91	15.67	14.79	1.24451	1.16997	16.28	16.07	11.72	14.69	2.57424	1.16702	-0.00978766	0.963767	0.0160279	Penicillium chrysogenum Wisconsin 54-1255 hypothetical protein (Pc06g00870) mRNA, complete cds	-	XP_002556696.1	B6GW26	Uncharacterized protein	123
Pc06g00880	31.87	28.81	30.34	2.16375	1.48202	26.82	24.82	26.35	25.9967	1.04577	1.41492	-0.222894	0.0514914	1.28827	Penicillium chrysogenum Wisconsin 54-1255 hypothetical protein (Pc06g00880) mRNA, complete cds	K12828	XP_002556697.1	B6GW27	Pc06g00880 protein	1048
Pc06g00890	35.89	34.17	35.03	1.21622	1.54444	39.32	40.64	43.45	41.1367	2.10932	1.61423	0.231834	0.0368477	1.43359	Penicillium chrysogenum Wisconsin 54-1255 hypothetical protein (Pc06g00890) mRNA, complete cds	K03695	XP_002556698.1	B6GW28	Pc06g00890 protein	933
Pc06g00900	0.37	1.48	0.925	0.784889	-0.0338583	0.75	0	1.86	0.87	0.935788	-0.0604807	-0.088438	0.950194	0.0221876	Penicillium chrysogenum Wisconsin 54-1255 hypothetical protein (Pc06g00900) mRNA, complete cds	-	XP_002556699.1	B6GW29	Uncharacterized protein	121
Pc06g00910	180.65	180.26	180.455	0.275772	2.25637	241.63	251.08	267.23	253.313	12.9453	2.40366	0.489284	0.0048177	2.31716	Penicillium chrysogenum Wisconsin 54-1255 hypothetical protein (Pc06g00910) mRNA, complete cds	K10877	XP_002556700.1	B6GW30	Pc06g00910 protein	409
Pc06g00920	17.72	14.18	15.95	2.50316	1.20276	13.34	23.23	14.94	17.17	5.30874	1.23477	0.106334	0.788972	0.102938	Penicillium chrysogenum Wisconsin 54-1255 hypothetical protein (Pc06g00920) mRNA, complete cds	-	XP_002556701.1	B6GW31	Uncharacterized protein	129
Pc06g00930	0.37	0.37	0.37	0	-0.431798	0.38	0.43	0.56	0.456667	0.0929157	-0.340401	0.303616	0.299482	0.523629	Penicillium chrysogenum Wisconsin 54-1255 hypothetical protein (Pc06g00930) mRNA, complete cds	-	XP_002556702.1	B6GW32	Pc06g00930 protein	673
Pc06g00950	87.35	82.32	84.835	3.55675	1.92858	81.61	88.19	95.52	88.44	6.95837	1.94665	0.0600394	0.559946	0.251854	Penicillium chrysogenum Wisconsin 54-1255 hypothetical protein (Pc06g00950) mRNA, complete cds	-	XP_002556704.1	B6GW34	Pc06g00950 protein	322
Pc06g00960	91.09	95.86	93.475	3.3729	1.9707	115.6	107.54	109.94	111.027	4.13842	2.04543	0.248254	0.0159982	1.79593	Penicillium chrysogenum Wisconsin 54-1255 hypothetical protein (Pc06g00960) mRNA, complete cds	K09550	XP_002556705.1	B6GW35	Pc06g00960 protein	222
Pc06g00970	99.19	102.31	100.75	2.20617	2.00325	111.78	108.99	107.35	109.373	2.23974	2.03891	0.118481	0.0240405	1.61906	Penicillium chrysogenum Wisconsin 54-1255 hypothetical protein (Pc06g00970) mRNA, complete cds	K06640	XP_002556706.1	B6GW36	Pc06g00970 protein	699
Pc06g00980	42.4	38.22	40.31	2.95571	1.60541	48.23	51.91	47.83	49.3233	2.24903	1.69305	0.291133	0.0291615	1.53519	Penicillium chrysogenum Wisconsin 54-1255 hypothetical protein (Pc06g00980) mRNA, complete cds	K19787	XP_002556707.1	B6GW37	Pc06g00980 protein	411
Pc06g00990	49.7	45.26	47.48	3.13955	1.67651	64.13	66.39	64.87	65.13	1.15222	1.81378	0.456002	0.00249804	2.6024	Penicillium chrysogenum Wisconsin 54-1255 hypothetical protein (Pc06g00990) mRNA, complete cds	-	XP_002556708.1	B6GW38	Pc06g00990 protein	157
Pc06g01000	7.37	6.07	6.72	0.919239	0.827369	10.56	8.95	10.45	9.98667	0.899463	0.999421	0.571542	0.0289582	1.53823	Penicillium chrysogenum Wisconsin 54-1255 hypothetical protein (Pc06g01000) mRNA, complete cds	K00480	XP_002556709.1	B6GW39	Pc06g01000 protein	783
Pc06g01020	0.19	0.25	0.22	0.0424264	silent	0.13	0.45	0.38	0.32	0.168226	-0.49485	0.540568	0.48967	0.310097	Penicillium chrysogenum Wisconsin 54-1255 hypothetical protein (Pc06g01020) mRNA, complete cds	K02433	XP_002556711.1	B6GW41	Pc06g01020 protein	653
Pc06g01030	4.2	4.97	4.585	0.544472	0.661339	6.37	6.03	4.73	5.71	0.865563	0.756636	0.316569	0.20935	0.679126	Penicillium chrysogenum Wisconsin 54-1255 hypothetical protein (Pc06g01030) mRNA, complete cds	-	XP_002556712.1	B6GW42	Uncharacterized protein	167
Pc06g01040	34.26	40.19	37.225	4.19314	1.57083	28.65	32.33	31.71	30.8967	1.97021	1.48991	-0.268821	0.0971793	1.01243	Penicillium chrysogenum Wisconsin 54-1255 hypothetical protein (Pc06g01040) mRNA, complete cds	K01068	XP_002556713.1	B6GW43	Pc06g01040 protein	365
Pc06g01050	0.8	1.25	1.025	0.318198	0.0107239	1.38	2.95	2.62	2.31667	0.827788	0.364864	1.17643	0.136633	0.864445	Penicillium chrysogenum Wisconsin 54-1255 hypothetical protein (Pc06g01050) mRNA, complete cds	K03846	XP_002556714.1	B6GW44	Pc06g01050 protein	371
Pc06g01060	0.31	0.3	0.305	0.00707107	-0.5157	0	1.22	1.22	0.813333	0.704367	-0.0897314	1.41504	0.404352	0.39324	Penicillium chrysogenum Wisconsin 54-1255 hypothetical protein (Pc06g01060) mRNA, complete cds	-	XP_002556715.1	B6GW45	Uncharacterized protein	145
Pc06g01070	5.19	3.87	4.53	0.933381	0.656098	2.91	3.53	2.96	3.13333	0.344432	0.496007	-0.531813	0.0864044	1.06346	Penicillium chrysogenum Wisconsin 54-1255 hypothetical protein (Pc06g01070) mRNA, complete cds	K08157	XP_002556716.1	B6GW46	Pc06g01070 protein	579
Pc06g01080	0.75	0	0.375	0.53033	-0.425969	0.75	0	0	0.25	0.433013	silent	n/a	n/a	n/a	Penicillium chrysogenum Wisconsin 54-1255 hypothetical protein (Pc06g01080) mRNA, complete cds	-	XP_002556717.1	B6GW47	Pc06g01080 protein	66
Pc06g01090	0.08	0	0.04	0.0565685	silent	0.24	0.16	0.08	0.16	0.08	silent	n/a	n/a	n/a	Penicillium chrysogenum Wisconsin 54-1255 hypothetical protein (Pc06g01090) mRNA, complete cds	K01176	XP_002556718.1	B6GW48	Pc06g01090 protein	524
Pc06g01100	18.29	16.45	17.37	1.30108	1.2398	17.15	21.02	21.81	19.9933	2.49388	1.30089	0.202921	0.277326	0.557009	Penicillium chrysogenum Wisconsin 54-1255 hypothetical protein (Pc06g01100) mRNA, complete cds	-	XP_002556719.1	B6GW49	Pc06g01100 protein	291
Pc06g01110	240.86	270.1	255.48	20.6758	2.40736	228.56	226.62	236.44	230.54	5.20081	2.36275	-0.148193	0.119992	0.920847	Penicillium chrysogenum Wisconsin 54-1255 hypothetical protein (Pc06g01110) mRNA, complete cds	K15102	XP_002556720.1	B6GW50	Pc06g01110 protein	307
Pc06g01120	0	0.13	0.065	0.0919239	silent	0	0	0	0	0	silent	-7	0.272228	0.565067	Penicillium chrysogenum Wisconsin 54-1255 hypothetical protein (Pc06g01120) mRNA, complete cds	K00121	XP_002556721.1	B6GW51	Pc06g01120 protein	322
Pc06g01150	0	0	0	0	silent	0.11	0	0	0.0366667	0.0635085	silent	n/a	n/a	n/a	Penicillium chrysogenum Wisconsin 54-1255 hypothetical protein (Pc06g01150) mRNA, complete cds	-	XP_002556723.1	B6GW53	Pc06g01150 protein	386
Pc06g01170	0.36	0.57	0.465	0.148492	-0.332547	0.51	0.57	0.72	0.6	0.108167	-0.221849	0.367732	0.315764	0.500637	Penicillium chrysogenum Wisconsin 54-1255 hypothetical protein (Pc06g01170) mRNA, complete cds	K03379	XP_002556724.1	B6GW54	Pc06g01170 protein	581
Pc06g01180	0.66	1.41	1.035	0.53033	0.0149403	0.76	0.94	1.79	1.16333	0.550121	0.0657042	0.168634	0.812663	0.0900893	Penicillium chrysogenum Wisconsin 54-1255 hypothetical protein (Pc06g01180) mRNA, complete cds	K15389	XP_002556725.1	B6GW55	Pc06g01180 protein	445
Pc06g01190	37.73	35.09	36.41	1.86676	1.56122	41.95	45.74	42.07	43.2533	2.15435	1.63602	0.248477	0.0358956	1.44496	Penicillium chrysogenum Wisconsin 54-1255 hypothetical protein (Pc06g01190) mRNA, complete cds	K09241	XP_002556726.1	B6GW56	Pc06g01190 protein	824
Pc06g01200	1.72	2.2	1.96	0.339411	0.292256	1.07	1.88	1.72	1.55667	0.428991	0.192196	-0.332394	0.351372	0.454233	Penicillium chrysogenum Wisconsin 54-1255 hypothetical protein (Pc06g01200) mRNA, complete cds	-	XP_002556727.1	B6GW57	Pc06g01200 protein	512
Pc06g01210	0.58	0.45	0.515	0.0919239	-0.288193	0.06	0.13	0.13	0.106667	0.0404145	silent	n/a	n/a	n/a	Penicillium chrysogenum Wisconsin 54-1255 hypothetical protein (Pc06g01210) mRNA, complete cds	-	XP_002556728.1	B6GW58	Pc06g01210 protein	651
Pc06g01220	1.54	2.29	1.915	0.53033	0.282169	1.04	0.88	1.02	0.98	0.087178	-0.00877392	-0.966491	0.0471932	1.32612	Penicillium chrysogenum Wisconsin 54-1255 hypothetical protein (Pc06g01220) mRNA, complete cds	K01640	XP_002556729.1	B6GW59	Pc06g01220 protein	331
Pc03g00260	0	0	0	0	silent	0.12	0	0	0.04	0.069282	silent	n/a	n/a	n/a	Penicillium chrysogenum Wisconsin 54-1255 hypothetical protein (Pc03g00260) mRNA, complete cds	K04441	XP_002556730.1	B6GVS2	Pc03g00260 protein	455
Pc06g01240	50.73	56.39	53.56	4.00222	1.72884	41.25	44.89	44.78	43.64	2.07053	1.63988	-0.295505	0.0321032	1.49345	Penicillium chrysogenum Wisconsin 54-1255 hypothetical protein (Pc06g01240) mRNA, complete cds	K14376	XP_002556731.1	B6GW61	Pc06g01240 protein	590
Pc06g01250	11.98	15.38	13.68	2.40416	1.13609	22.03	25.7	24.92	24.2167	1.93345	1.38411	0.823932	0.0118844	1.92502	Penicillium chrysogenum Wisconsin 54-1255 hypothetical protein (Pc06g01250) mRNA, complete cds	K00641	XP_002556732.1	B6GW62	Pc06g01250 protein	353
Pc06g01260	4.59	4.89	4.74	0.212132	0.675778	5.8	5.89	7.05	6.24667	0.697161	0.795648	0.398199	0.0659385	1.18086	Penicillium chrysogenum Wisconsin 54-1255 hypothetical protein (Pc06g01260) mRNA, complete cds	-	XP_002556733.1	B6GW63	Pc06g01260 protein	261
Pc06g01270	21.13	17.95	19.54	2.2486	1.29092	19.51	22.79	20.34	20.88	1.70537	1.31973	0.0956912	0.496836	0.303787	Penicillium chrysogenum Wisconsin 54-1255 hypothetical protein (Pc06g01270) mRNA, complete cds	-	XP_002556734.1	B6GW64	Pc06g01270 protein	1042
Pc06g01280	33.2	32.84	33.02	0.254558	1.51878	41.39	33.56	38.95	37.9667	4.00655	1.5794	0.201393	0.196543	0.706542	Penicillium chrysogenum Wisconsin 54-1255 hypothetical protein (Pc06g01280) mRNA, complete cds	-	XP_002556735.1	B6GW68	Pc06g01280 protein	845
Pc06g01300	13.39	18.48	15.935	3.59917	1.20235	13.09	14.22	16.41	14.5733	1.68797	1.16356	-0.128868	0.591851	0.227788	Penicillium chrysogenum Wisconsin 54-1255 hypothetical protein (Pc06g01300) mRNA, complete cds	K03671	XP_002556737.1	B6GW70	Thioredoxin	106
Pc06g01320	9.96	9.86	9.91	0.0707107	0.996074	13.33	13.41	13.49	13.41	0.08	1.12743	0.436352	1.78572e-05	4.74819	Penicillium chrysogenum Wisconsin 54-1255 hypothetical protein (Pc06g01320) mRNA, complete cds	K19383	XP_002556739.1	B6GW72	Pc06g01320 protein	846
Pc06g01340	0.42	0.51	0.465	0.0636396	-0.332547	0.86	2.54	2.04	1.81333	0.862632	0.258478	1.96334	0.127266	0.895286	Penicillium chrysogenum Wisconsin 54-1255 hypothetical protein (Pc06g01340) mRNA, complete cds	K08139	XP_002556740.1	B6GW73	Pc06g01340 protein	494
Pc06g01360	2.85	1.42	2.135	1.01116	0.329398	4.32	12.81	11.41	9.51333	4.55171	0.978333	2.15571	0.120884	0.917633	Penicillium chrysogenum Wisconsin 54-1255 hypothetical protein (Pc06g01360) mRNA, complete cds	K05349	XP_002556741.1	B6GW74	Pc06g01360 protein	126
Pc06g01370	2.37	1.18	1.775	0.841457	0.249198	3.99	8.47	5.63	6.03	2.26663	0.780317	1.76434	0.0928273	1.03232	Penicillium chrysogenum Wisconsin 54-1255 hypothetical protein (Pc06g01370) mRNA, complete cds	K17866	XP_002556742.1	B6GW75	Pc06g01370 protein	426
Pc06g01380	0	0	0	0	silent	0	0	0	0	0	silent	n/a	n/a	n/a	Penicillium chrysogenum Wisconsin 54-1255 hypothetical protein (Pc06g01380) mRNA, complete cds	-	XP_002556743.1	B6GW76	Pc06g01380 protein	270
Pc06g01390	0	0.21	0.105	0.148492	silent	0.21	0.42	0.53	0.386667	0.162583	-0.412663	1.8807	0.145913	0.835907	Penicillium chrysogenum Wisconsin 54-1255 hypothetical protein (Pc06g01390) mRNA, complete cds	K00681	XP_002556744.1	B6GW77	Pc06g01390 protein	401
Pc06g01400	0	0.18	0.09	0.127279	silent	0.09	0.18	0.46	0.243333	0.192959	silent	n/a	n/a	n/a	Penicillium chrysogenum Wisconsin 54-1255 hypothetical protein (Pc06g01400) mRNA, complete cds	K20498	XP_002556745.1	B6GW78	Pc06g01400 protein	459
Pc06g01410	0	0	0	0	silent	0	0	0.11	0.0366667	0.0635085	silent	n/a	n/a	n/a	Penicillium chrysogenum Wisconsin 54-1255 hypothetical protein (Pc06g01410) mRNA, complete cds	K01754	XP_002556746.1	B6GW79	Pc06g01410 protein	380
Pc06g01420	0	0	0	0	silent	0.15	0.14	0.29	0.193333	0.083865	silent	n/a	n/a	n/a	Penicillium chrysogenum Wisconsin 54-1255 hypothetical protein (Pc06g01420) mRNA, complete cds	K13566	XP_002556747.1	B6GW80	Pc06g01420 protein	294
Pc06g01430	0.75	0	0.375	0.53033	-0.425969	0.57	1.31	0.94	0.94	0.37	-0.0268721	1.32577	0.24577	0.60947	Penicillium chrysogenum Wisconsin 54-1255 hypothetical protein (Pc06g01430) mRNA, complete cds	K03097	XP_002556748.1	B6GW81	Pc06g01430 protein	229
Pc06g01440	14.6	13.45	14.025	0.813173	1.1469	13.87	13.01	13.52	13.4667	0.432474	1.12926	-0.058608	0.374339	0.426735	Penicillium chrysogenum Wisconsin 54-1255 hypothetical protein (Pc06g01440) mRNA, complete cds	K03320	XP_002556749.1	B6GW82	Pc06g01440 protein	614
Pc06g01450	3.89	2.11	3	1.25865	0.477121	1.07	1.41	1.41	1.29667	0.196299	0.112828	-1.21015	0.0871334	1.05982	Penicillium chrysogenum Wisconsin 54-1255 hypothetical protein (Pc06g01450) mRNA, complete cds	K06965	XP_002556750.1	B6GW83	Pc06g01450 protein	127
Pc06g01470	0.9	0.6	0.75	0.212132	-0.124939	0.91	0.3	0.6	0.603333	0.305014	-0.219443	-0.313935	0.603251	0.219502	Penicillium chrysogenum Wisconsin 54-1255 hypothetical protein (Pc06g01470) mRNA, complete cds	-	XP_002556752.1	B6GW85	Uncharacterized protein	148
Pc06g01480	11.43	9.05	10.24	1.68291	1.0103	21.6	23.57	22.85	22.6733	0.996812	1.35552	1.14678	0.00172336	2.76362	Penicillium chrysogenum Wisconsin 54-1255 hypothetical protein (Pc06g01480) mRNA, complete cds	K08141	XP_002556753.1	B6GW86	Pc06g01480 protein	538
Pc06g01490	0.99	0.69	0.84	0.212132	-0.0757207	4.32	4.66	4.67	4.55	0.199249	0.658011	2.43741	0.000274925	3.56079	Penicillium chrysogenum Wisconsin 54-1255 hypothetical protein (Pc06g01490) mRNA, complete cds	-	XP_002556754.1	B6GW87	Pc06g01490 protein	423
Pc06g01500	6.53	4.58	5.555	1.37886	0.744684	33.15	27.4	32.96	31.17	3.2663	1.49374	2.4883	0.00207816	2.68232	Penicillium chrysogenum Wisconsin 54-1255 hypothetical protein (Pc06g01500) mRNA, complete cds	-	XP_002556755.1	B6GW88	Pc06g01500 protein	287
Pc06g01510	2.26	2.25	2.255	0.00707107	0.353147	24.13	20.12	20.65	21.6333	2.17836	1.33512	3.26206	0.00126513	2.89787	Penicillium chrysogenum Wisconsin 54-1255 hypothetical protein (Pc06g01510) mRNA, complete cds	K15165	XP_002556756.1	B6GW89	Pc06g01510 protein	265
Pc06g01520	0.57	0.89	0.73	0.226274	-0.136677	13.36	10.99	11.34	11.8967	1.27931	1.07543	4.02652	0.0013689	2.86363	Penicillium chrysogenum Wisconsin 54-1255 hypothetical protein (Pc06g01520) mRNA, complete cds	K17645	XP_002556757.1	B6GW90	Pc06g01520 protein	513
Pc06g01530	1.24	0.99	1.115	0.176777	0.0472749	16.76	15.81	14.24	15.6033	1.27265	1.19322	3.80674	0.000618245	3.20884	Penicillium chrysogenum Wisconsin 54-1255 hypothetical protein (Pc06g01530) mRNA, complete cds	K00140	XP_002556758.1	B6GW91	Pc06g01530 protein	342
Pc06g01540	0.61	0.4	0.505	0.148492	-0.296709	3.27	2.82	3.51	3.2	0.350286	0.50515	2.66372	0.00220008	2.65756	Penicillium chrysogenum Wisconsin 54-1255 hypothetical protein (Pc06g01540) mRNA, complete cds	K00143	XP_002556759.1	B6GW92	Pc06g01540 protein	1025
Pc06g01550	14.56	12.72	13.64	1.30108	1.13481	15.73	16.63	15.07	15.81	0.783071	1.19893	0.212994	0.095035	1.02212	Penicillium chrysogenum Wisconsin 54-1255 hypothetical protein (Pc06g01550) mRNA, complete cds	K09246	XP_002556760.1	B6GW93	Pc06g01550 protein	495
Pc06g01560	11.28	9.89	10.585	0.982878	1.02469	8.42	11.26	9.54	9.74	1.43052	0.988559	-0.120028	0.527397	0.277862	Penicillium chrysogenum Wisconsin 54-1255 hypothetical protein (Pc06g01560) mRNA, complete cds	-	XP_002556761.1	B6GW94	Pc06g01560 protein	316
Pc06g01570	6.1	6.07	6.085	0.0212132	0.784261	8.86	9.32	11.06	9.74667	1.1604	0.988856	0.679652	0.0241232	1.61757	Penicillium chrysogenum Wisconsin 54-1255 hypothetical protein (Pc06g01570) mRNA, complete cds	-	XP_002556762.1	B6GWC7	Pc06g01570 protein	226
Pc06g01580	32.01	30.07	31.04	1.37179	1.49192	23.81	30.15	30.86	28.2733	3.88163	1.45138	-0.134687	0.421974	0.374714	Penicillium chrysogenum Wisconsin 54-1255 hypothetical protein (Pc06g01580) mRNA, complete cds	K10573	XP_002556763.1	B6GWC8	Pc06g01580 protein	331
Pc06g01590	2.03	2.89	2.46	0.608112	0.390935	2.56	2.1	2.9	2.52	0.401497	0.401401	0.0347654	0.89983	0.0458393	Penicillium chrysogenum Wisconsin 54-1255 hypothetical protein (Pc06g01590) mRNA, complete cds	-	XP_002556764.1	B6GWC9	Uncharacterized protein	576
Pc06g01600	10.01	9.82	9.915	0.13435	0.996293	7.73	19.97	14.3	14	6.12551	1.14613	0.497742	0.436914	0.359604	Penicillium chrysogenum Wisconsin 54-1255 hypothetical protein (Pc06g01600) mRNA, complete cds	K00108	XP_002556765.1	B6GWD0	Pc06g01600 protein	584
Pc06g01610	6.14	6.63	6.385	0.346482	0.805161	10.64	11.81	13.33	11.9267	1.34879	1.07652	0.901432	0.0122989	1.91013	Penicillium chrysogenum Wisconsin 54-1255 hypothetical protein (Pc06g01610) mRNA, complete cds	-	XP_002556766.1	B6GWD1	Pc06g01610 protein	478
Pc06g01620	0	0	0	0	silent	0	0.18	0.18	0.12	0.103923	silent	n/a	n/a	n/a	Penicillium chrysogenum Wisconsin 54-1255 hypothetical protein (Pc06g01620) mRNA, complete cds	-	XP_002556767.1	B6GWD2	Uncharacterized protein	239
Pc06g01630	37.34	34.15	35.745	2.25567	1.55322	29.19	30.14	32.03	30.4533	1.44569	1.48363	-0.231141	0.0458028	1.33911	Penicillium chrysogenum Wisconsin 54-1255 hypothetical protein (Pc06g01630) mRNA, complete cds	K13341	XP_002556768.1	B6GWD3	Peroxisome targeting signal receptor Pex7-Penicillium chrysogenum	350
Pc06g01640	199.89	215.63	207.76	11.1299	2.31756	200.23	233.55	231.6	221.793	18.6998	2.34595	0.0942981	0.421857	0.374834	Penicillium chrysogenum Wisconsin 54-1255 hypothetical protein (Pc06g01640) mRNA, complete cds	K02357	XP_002556769.1	B6GWD4	Pc06g01640 protein	223
Pc06g01650	41.18	45.19	43.185	2.8355	1.63533	45.14	49	47.85	47.33	1.98184	1.67514	0.132225	0.143084	0.844409	Penicillium chrysogenum Wisconsin 54-1255 hypothetical protein (Pc06g01650) mRNA, complete cds	K06628	XP_002556770.1	B6GWD5	GPI-anchor transamidase (GPI transamidase) (EC 3.-.-.-)	398
Pc06g01660	19.26	16.49	17.875	1.95869	1.25225	20.05	18.92	21.85	20.2733	1.47771	1.30693	0.18164	0.210328	0.677103	Penicillium chrysogenum Wisconsin 54-1255 hypothetical protein (Pc06g01660) mRNA, complete cds	K06628	XP_002556771.1	B6GWD6	Pc06g01660 protein	849
Pc06g01670	23.93	23.81	23.87	0.0848528	1.37785	19.06	15.68	16.95	17.23	1.70731	1.23629	-0.470276	0.0137118	1.86291	Penicillium chrysogenum Wisconsin 54-1255 hypothetical protein (Pc06g01670) mRNA, complete cds	-	XP_002556772.1	B6GWD7	Pc06g01670 protein	480
Pc06g01680	24.38	24.18	24.28	0.141421	1.38525	24.4	21.91	25.78	24.03	1.96135	1.38075	-0.0149318	0.87526	0.0578631	Penicillium chrysogenum Wisconsin 54-1255 hypothetical protein (Pc06g01680) mRNA, complete cds	K10277	XP_002556773.1	B6GWD8	Pc06g01680 protein	537
Pc06g01690	18.13	16.96	17.545	0.827315	1.24415	18.62	20.69	18.28	19.1967	1.30439	1.28323	0.129796	0.218901	0.659753	Penicillium chrysogenum Wisconsin 54-1255 hypothetical protein (Pc06g01690) mRNA, complete cds	K03979	XP_002556774.1	B6GWD9	Pc06g01690 protein	578
Pc06g01700	3.21	3.19	3.2	0.0141421	0.50515	3.63	3.39	3.78	3.6	0.196723	0.556303	0.169925	0.0722772	1.141	Penicillium chrysogenum Wisconsin 54-1255 hypothetical protein (Pc06g01700) mRNA, complete cds	-	XP_002556775.1	B6GWE0	Uncharacterized protein	228
Pc06g01710	33.99	26.59	30.29	5.23259	1.4813	24.91	29.76	23.61	26.0933	3.24127	1.41653	-0.21516	0.335404	0.474432	Penicillium chrysogenum Wisconsin 54-1255 hypothetical protein (Pc06g01710) mRNA, complete cds	-	XP_002556776.1	B6GWE1	Uncharacterized protein	169
Pc06g01720	0.58	0.77	0.675	0.13435	-0.170696	0.39	0.19	0.19	0.256667	0.11547	silent	n/a	n/a	n/a	Penicillium chrysogenum Wisconsin 54-1255 hypothetical protein (Pc06g01720) mRNA, complete cds	-	XP_002556777.1	B6GWE2	Uncharacterized protein	222
Pc06g01730	11.71	13.47	12.59	1.24451	1.10003	13.75	15.11	12.77	13.8767	1.17513	1.14229	0.140383	0.32448	0.488812	Penicillium chrysogenum Wisconsin 54-1255 hypothetical protein (Pc06g01730) mRNA, complete cds	K10866	XP_002556778.1	B6GWE3	Pc06g01730 protein	595
Pc06g01740	20.34	21.94	21.14	1.13137	1.3251	20.88	21.68	22.02	21.5267	0.585263	1.33298	0.0261496	0.636923	0.195913	Penicillium chrysogenum Wisconsin 54-1255 hypothetical protein (Pc06g01740) mRNA, complete cds	K09241	XP_002556779.1	B6GWE4	Pc06g01740 protein	1038
Pc06g01750	25.12	28.25	26.685	2.21324	1.42627	31.57	28.28	29.35	29.7333	1.67816	1.47324	0.156052	0.172718	0.762661	Penicillium chrysogenum Wisconsin 54-1255 hypothetical protein (Pc06g01750) mRNA, complete cds	K09527	XP_002556780.1	B6GWE5	Pc06g01750 protein	875
Pc06g01760	84.55	82.85	83.7	1.20208	1.92273	98.88	101.26	98.5	99.5467	1.49591	1.99803	0.250145	0.0011418	2.94241	Penicillium chrysogenum Wisconsin 54-1255 hypothetical protein (Pc06g01760) mRNA, complete cds	-	XP_002556781.1	B6GWE6	Pc06g01760 protein	202
Pc06g01770	92.77	86.18	89.475	4.65983	1.9517	89.02	91.76	89.89	90.2233	1.40008	1.95532	0.0120159	0.79737	0.0983402	Penicillium chrysogenum Wisconsin 54-1255 hypothetical protein (Pc06g01770) mRNA, complete cds	K01939	XP_002556782.1	B6GWE7	Adenylosuccinate synthetase (AMPSase) (AdSS) (EC 6.3.4.4) (IMP--aspartate ligase)	423
Pc06g01780	29.94	31.01	30.475	0.756604	1.48394	29.34	31.94	30.86	30.7133	1.30619	1.48733	0.0112389	0.835343	0.0781354	Penicillium chrysogenum Wisconsin 54-1255 hypothetical protein (Pc06g01780) mRNA, complete cds	K17679	XP_002556783.1	B6GWE8	Pc06g01780 protein	684
Pc06g01790	108.2	121.65	114.925	9.51059	2.06041	125.94	127.25	143.02	132.07	9.50557	2.1208	0.20061	0.142683	0.845628	Penicillium chrysogenum Wisconsin 54-1255 hypothetical protein (Pc06g01790) mRNA, complete cds	-	XP_002556784.1	B6GWE9	Pc06g01790 protein	390
Pc06g01800	40.23	37.58	38.905	1.87383	1.59001	38.42	31.79	38.27	36.16	3.78527	1.55823	-0.105561	0.426184	0.370402	Penicillium chrysogenum Wisconsin 54-1255 hypothetical protein (Pc06g01800) mRNA, complete cds	K07119	XP_002556785.1	B6GWF0	Pc06g01800 protein	344
Pc06g01810	171.24	204.98	188.11	23.8578	2.27441	199.52	153.75	160.09	171.12	24.7986	2.2333	-0.136568	0.502524	0.298843	Penicillium chrysogenum Wisconsin 54-1255 hypothetical protein (Pc06g01810) mRNA, complete cds	K00237	XP_002556786.1	B6GWF1	Succinate dehydrogenase [ubiquinone] cytochrome b small subunit	169
Pc06g01820	86.14	77.68	81.91	5.98212	1.91334	92.69	78.35	86.46	85.8333	7.19051	1.93366	0.0674984	0.572863	0.241949	Penicillium chrysogenum Wisconsin 54-1255 hypothetical protein (Pc06g01820) mRNA, complete cds	K06287	XP_002556787.1	B6GWF2	Pc06g01820 protein	275
Pc06g01830	15.18	11.02	13.1	2.94156	1.11727	12.02	13.5	13.13	12.8833	0.770216	1.11003	-0.0240609	0.904025	0.0438197	Penicillium chrysogenum Wisconsin 54-1255 hypothetical protein (Pc06g01830) mRNA, complete cds	K06287	XP_002556788.1	B6GWF3	Pc06g01830 protein	111
Pc06g01840	17.86	14.44	16.15	2.41831	1.20817	16.92	15.59	14.67	15.7267	1.13121	1.19664	-0.0383212	0.79976	0.0970402	Penicillium chrysogenum Wisconsin 54-1255 hypothetical protein (Pc06g01840) mRNA, complete cds	-	XP_002556789.1	B6GWF4	Pc06g01840 protein	268
Pc06g01850	8.88	8.76	8.82	0.0848528	0.945469	11.65	12.03	11.3	11.66	0.365103	1.0667	0.402717	0.00195282	2.70934	Penicillium chrysogenum Wisconsin 54-1255 hypothetical protein (Pc06g01850) mRNA, complete cds	K17918	XP_002556790.1	B6GWF5	Pc06g01850 protein	551
Pc06g01860	7.07	10.25	8.66	2.2486	0.937518	15.74	14.94	16.41	15.6967	0.735957	1.19581	0.858019	0.0125234	1.90228	Penicillium chrysogenum Wisconsin 54-1255 hypothetical protein (Pc06g01860) mRNA, complete cds	K19828	XP_002556791.1	B6GWF6	Pc06g01860 protein	353
Pc06g01870	9.12	10.22	9.67	0.777817	0.985426	11.83	10.39	12.25	11.49	0.9755	1.06032	0.248791	0.117302	0.930694	Penicillium chrysogenum Wisconsin 54-1255 hypothetical protein (Pc06g01870) mRNA, complete cds	-	XP_002556792.1	B6GWF7	Pc06g01870 protein	613
Pc06g01880	14.7	14.22	14.46	0.339411	1.16017	16.63	16.52	19.4	17.5167	1.63194	1.24345	0.276661	0.0887829	1.05167	Penicillium chrysogenum Wisconsin 54-1255 hypothetical protein (Pc06g01880) mRNA, complete cds	K03351	XP_002556793.1	B6GWF8	Pc06g01880 protein	805
Pc06g01890	11.54	14.38	12.96	2.00818	1.11261	12.92	15.04	14.66	14.2067	1.13037	1.15249	0.132502	0.424732	0.371885	Penicillium chrysogenum Wisconsin 54-1255 hypothetical protein (Pc06g01890) mRNA, complete cds	K09465	XP_002556794.1	B6GW65	Pc06g01890 protein	405
Pc06g01900	0.27	0.53	0.4	0.183848	-0.39794	1.35	0.93	1.07	1.11667	0.213854	0.0479236	1.48113	0.0311087	1.50712	Penicillium chrysogenum Wisconsin 54-1255 hypothetical protein (Pc06g01900) mRNA, complete cds	-	XP_002556795.1	B6GW66	Pc06g01900 protein	318
Pc06g01930	7.55	10.57	9.06	2.13546	0.957128	12.55	12.77	13.96	13.0933	0.758573	1.11705	0.531249	0.0492466	1.30762	Penicillium chrysogenum Wisconsin 54-1255 hypothetical protein (Pc06g01930) mRNA, complete cds	-	XP_002556796.1	B6GW67	Uncharacterized protein	331
Pc06g01940	19.24	20.32	19.78	0.763675	1.29623	26.01	27.72	26.61	26.78	0.867583	1.42781	0.437114	0.00272457	2.5647	Penicillium chrysogenum Wisconsin 54-1255 hypothetical protein (Pc06g01940) mRNA, complete cds	-	XP_002556797.1	B6GW95	Pc06g01940 protein	673
Pc06g01950	123.75	111.67	117.71	8.54185	2.07081	118.88	128.31	123.9	123.697	4.71829	2.09236	0.0715697	0.371647	0.42987	Penicillium chrysogenum Wisconsin 54-1255 hypothetical protein (Pc06g01950) mRNA, complete cds	-	XP_002556798.1	B6GW96	Uncharacterized protein	306
Pc06g01960	194.64	193.44	194.04	0.848528	2.28789	227.45	244.16	240.44	237.35	8.77309	2.37539	0.290662	0.00705665	2.1514	Penicillium chrysogenum Wisconsin 54-1255 hypothetical protein (Pc06g01960) mRNA, complete cds	-	XP_002556799.1	B6GW97	Uncharacterized protein	182
Pc06g01970	268.11	276.01	272.06	5.58614	2.43466	406.04	408.87	432.21	415.707	14.3622	2.61879	0.611641	0.000996725	3.00142	Penicillium chrysogenum Wisconsin 54-1255 hypothetical protein (Pc06g01970) mRNA, complete cds	K00469	XP_002556800.1	B6GW98	Pc06g01970 protein	782
Pc06g01980	84.3	92.33	88.315	5.67807	1.94603	97.41	110.36	105.34	104.37	6.52926	2.01858	0.240977	0.0672817	1.1721	Penicillium chrysogenum Wisconsin 54-1255 hypothetical protein (Pc06g01980) mRNA, complete cds	K00232	XP_002556801.1	B6GW99	Pc06g01980 protein	733
Pc06g01990	34.52	32.27	33.395	1.59099	1.52368	42.44	45.74	41.87	43.35	2.08933	1.63699	0.3764	0.0110926	1.95497	Penicillium chrysogenum Wisconsin 54-1255 hypothetical protein (Pc06g01990) mRNA, complete cds	K06125	XP_002556802.1	B6GWA0	Pc06g01990 protein	551
Pc06g02000	1.11	0	0.555	0.784889	-0.255707	0.56	0.55	0	0.37	0.320468	-0.431798	-0.584963	0.724385	0.14003	Penicillium chrysogenum Wisconsin 54-1255 hypothetical protein (Pc06g02000) mRNA, complete cds	-	XP_002556803.1	B6GWA1	Uncharacterized protein	85
Pc06g02010	31.11	29.98	30.545	0.799031	1.48494	43.73	34.2	33.36	37.0967	5.75997	1.56933	0.280353	0.226129	0.645643	Penicillium chrysogenum Wisconsin 54-1255 hypothetical protein (Pc06g02010) mRNA, complete cds	-	XP_002556804.1	B6GWA2	Pc06g02010 protein	102
Pc06g02020	24.74	19.22	21.98	3.90323	1.34203	15.75	19.95	17.28	17.66	2.12563	1.24699	-0.315706	0.194753	0.710515	Penicillium chrysogenum Wisconsin 54-1255 hypothetical protein (Pc06g02020) mRNA, complete cds	-	XP_002556805.1	B6GWA3	mRNA stability protein	132
Pc06g02030	58.9	48.57	53.735	7.30441	1.73026	74.71	81.36	76.82	77.63	3.39819	1.89003	0.530752	0.0139273	1.85613	Penicillium chrysogenum Wisconsin 54-1255 hypothetical protein (Pc06g02030) mRNA, complete cds	-	XP_002556806.1	B6GWA4	Pc06g02030 protein	210
Pc06g02040	959.44	966.95	963.195	5.31037	2.98371	1255.43	3101.29	3179.91	2512.21	1089.11	3.40006	1.38306	0.152401	0.817013	Penicillium chrysogenum Wisconsin 54-1255 hypothetical protein (Pc06g02040) mRNA, complete cds	-	XP_002556807.1	B6GWA5	Pc06g02040 protein	472
Pc06g02050	335.41	324.2	329.805	7.92667	2.51826	418.98	1031.2	988.08	812.753	341.699	2.90996	1.3012	0.154241	0.811801	Penicillium chrysogenum Wisconsin 54-1255 hypothetical protein (Pc06g02050) mRNA, complete cds	-	XP_002556808.1	B6GWA6	Pc06g02050 protein	600
Pc06g02060	73.78	62.49	68.135	7.98324	1.83337	69.31	73.46	69.33	70.7	2.39025	1.84942	0.0533141	0.613749	0.212009	Penicillium chrysogenum Wisconsin 54-1255 hypothetical protein (Pc06g02060) mRNA, complete cds	-	XP_002556809.1	B6GWA7	Uncharacterized protein	287
Pc06g02070	575.14	556.56	565.85	13.138	2.7527	666.93	1717.76	1786.32	1390.34	627.426	3.14312	1.29694	0.176133	0.754159	Penicillium chrysogenum Wisconsin 54-1255 hypothetical protein (Pc06g02070) mRNA, complete cds	-	XP_002556810.1	B6GWA8	Pc06g02070 protein	176
Pc06g02080	28.34	27.6	27.97	0.523259	1.44669	39.9	94.14	97.03	77.0233	32.1822	1.88662	1.46142	0.133423	0.874768	Penicillium chrysogenum Wisconsin 54-1255 hypothetical protein (Pc06g02080) mRNA, complete cds	-	XP_002556811.1	B6GWA9	Pc06g02080 protein	147
Pc06g02090	70.33	82.93	76.63	8.90955	1.8844	99.68	270.5	264.59	211.59	96.9619	2.3255	1.46529	0.159279	0.797842	Penicillium chrysogenum Wisconsin 54-1255 hypothetical protein (Pc06g02090) mRNA, complete cds	-	XP_002556812.1	B6GWB0	Uncharacterized protein	148
Pc06g02100	195.64	194.75	195.195	0.629325	2.29047	233.52	565.12	562.07	453.57	190.575	2.65664	1.21641	0.166496	0.778597	Penicillium chrysogenum Wisconsin 54-1255 hypothetical protein (Pc06g02100) mRNA, complete cds	-	XP_002556813.1	B6GWB1	Uncharacterized protein	230
Pc06g02110	173.12	174.31	173.715	0.841457	2.23984	186.01	259.54	279.39	241.647	49.1944	2.38318	0.476177	0.161022	0.793115	Penicillium chrysogenum Wisconsin 54-1255 hypothetical protein (Pc06g02110) mRNA, complete cds	K10750	XP_002556814.1	B6GWB2	Uncharacterized protein	269
Pc06g02120	40.17	36.82	38.495	2.36881	1.5854	40.33	39.64	40.97	40.3133	0.665157	1.60545	0.066586	0.268811	0.570554	Penicillium chrysogenum Wisconsin 54-1255 hypothetical protein (Pc06g02120) mRNA, complete cds	K01785	XP_002556815.1	B6GWB3	Pc06g02120 protein	477
Pc06g02130	0.53	0.53	0.53	0	-0.275724	0.53	0.73	0.99	0.75	0.230651	-0.124939	0.500898	0.290647	0.536634	Penicillium chrysogenum Wisconsin 54-1255 hypothetical protein (Pc06g02130) mRNA, complete cds	-	XP_002556816.1	B6GWB4	Pc06g02130 protein	631
Pc06g02140	0	0	0	0	silent	0	0	0.3	0.1	0.173205	silent	n/a	n/a	n/a	Penicillium chrysogenum Wisconsin 54-1255 hypothetical protein (Pc06g02140) mRNA, complete cds	-	XP_002556817.1	B6GWB5	Uncharacterized protein	148
Pc06g02150	91.31	88.89	90.1	1.7112	1.95472	84.82	86.32	89.19	86.7767	2.2205	1.9384	-0.0542199	0.176069	0.754316	Penicillium chrysogenum Wisconsin 54-1255 hypothetical protein (Pc06g02150) mRNA, complete cds	-	XP_002556818.1	B6GWB6	Uncharacterized protein	582
Pc06g02160	400.31	390.16	395.235	7.17713	2.59686	336.01	362.75	381.71	360.157	22.9601	2.55649	-0.134086	0.139131	0.856575	Penicillium chrysogenum Wisconsin 54-1255 hypothetical protein (Pc06g02160) mRNA, complete cds	K14835	XP_002556819.1	B6GWB7	Pc06g02160 protein	1531
Pc06g02170	22.01	21.94	21.975	0.0494975	1.34193	31.97	34.44	36.14	34.1833	2.09682	1.53381	0.63743	0.00436919	2.3596	Penicillium chrysogenum Wisconsin 54-1255 hypothetical protein (Pc06g02170) mRNA, complete cds	K11811	XP_002556820.1	B6GWB8	Pc06g02170 protein	286
Pc06g02180	16.61	18.5	17.555	1.33643	1.2444	23.17	23.59	24.01	23.59	0.42	1.37273	0.426293	0.00433832	2.36268	Penicillium chrysogenum Wisconsin 54-1255 hypothetical protein (Pc06g02180) mRNA, complete cds	-	XP_002556821.1	B6GWB9	Pc06g02180 protein	238
Pc06g02200	0.39	0.64	0.515	0.176777	-0.288193	0.78	1.16	0.9	0.946667	0.194251	-0.0238029	0.878284	0.0871544	1.05971	Penicillium chrysogenum Wisconsin 54-1255 hypothetical protein (Pc06g02200) mRNA, complete cds	K06654	XP_002556822.1	B6GWC0	Pc06g02200 protein	328
Pc06g02210	2.97	3.11	3.04	0.0989949	0.482874	3.16	1.63	2.75	2.51333	0.791981	0.40025	-0.274469	0.439617	0.356926	Penicillium chrysogenum Wisconsin 54-1255 hypothetical protein (Pc06g02210) mRNA, complete cds	K03325	XP_002556823.1	B6GWC1	Pc06g02210 protein	366
Pc06g02220	38.16	34.51	36.335	2.58094	1.56033	21.93	15.65	17.86	18.48	3.18558	1.2667	-0.975395	0.00731459	2.13581	Penicillium chrysogenum Wisconsin 54-1255 hypothetical protein (Pc06g02220) mRNA, complete cds	K03741	XP_002556824.1	B6GWC2	Pc06g02220 protein	134
Pc06g02230	2.54	3.79	3.165	0.883883	0.500374	5.13	6.75	2.96	4.94667	1.90164	0.694313	0.644251	0.31823	0.497259	Penicillium chrysogenum Wisconsin 54-1255 hypothetical protein (Pc06g02230) mRNA, complete cds	-	XP_002556825.1	B6GWC3	Pc06g02230 protein	108
Pc06g02240	0	1.42	0.71	1.00409	-0.148742	0	0.88	0	0.293333	0.508068	silent	n/a	n/a	n/a	Penicillium chrysogenum Wisconsin 54-1255 hypothetical protein (Pc06g02240) mRNA, complete cds	-	XP_002556826.1	B6GWC4	Pc06g02240 protein	102
Pc06g02250	0	0.4	0.2	0.282843	silent	0	0	0.8	0.266667	0.46188	silent	n/a	n/a	n/a	Penicillium chrysogenum Wisconsin 54-1255 hypothetical protein (Pc06g02250) mRNA, complete cds	-	XP_002556827.1	B6GWC5	Uncharacterized protein	114
Pc06g02260	30.07	36.34	33.205	4.43356	1.5212	32.51	32.61	33.86	32.9933	0.752219	1.51843	-0.00922596	0.935361	0.029021	Penicillium chrysogenum Wisconsin 54-1255 hypothetical protein (Pc06g02260) mRNA, complete cds	K00953	XP_002556828.1	B6GWC6	Pc06g02260 protein	291
Pc06g02270	2.09	3.08	2.585	0.700036	0.412461	3.8	2.92	3.26	3.32667	0.443772	0.522009	0.363913	0.231361	0.635709	Penicillium chrysogenum Wisconsin 54-1255 hypothetical protein (Pc06g02270) mRNA, complete cds	K00869	XP_002556829.1	B6GWF9	Pc06g02270 protein	501
Pc06g02280	22.29	25.84	24.065	2.51023	1.38139	25.66	25.73	26.5	25.9633	0.466083	1.41436	0.109539	0.259307	0.586186	Penicillium chrysogenum Wisconsin 54-1255 hypothetical protein (Pc06g02280) mRNA, complete cds	K01533	XP_002556830.1	B6GWG0	Pc06g02280 protein	1073
Pc06g02290	48.05	44.76	46.405	2.32638	1.66656	48.68	45	42.74	45.4733	2.99815	1.65776	-0.0292595	0.738983	0.131366	Penicillium chrysogenum Wisconsin 54-1255 hypothetical protein (Pc06g02290) mRNA, complete cds	-	XP_002556831.1	B6GWG1	Pc06g02290 protein	358
Pc06g02300	23.32	26.14	24.73	1.99404	1.39322	23.8	23.95	21.97	23.24	1.10241	1.36624	-0.0896522	0.345428	0.461643	Penicillium chrysogenum Wisconsin 54-1255 hypothetical protein (Pc06g02300) mRNA, complete cds	-	XP_002556832.1	B6GWG2	Pc06g02300 protein	192
Pc06g02310	2.26	3.53	2.895	0.898026	0.461649	3.26	3.54	5.17	3.99	1.03146	0.600973	0.462825	0.31197	0.505886	Penicillium chrysogenum Wisconsin 54-1255 hypothetical protein (Pc06g02310) mRNA, complete cds	-	XP_002556833.1	B6GWG3	Pc06g02310 protein	138
Pc06g02320	320.27	324.52	322.395	3.0052	2.50839	438.87	506.34	430.73	458.647	41.5037	2.66148	0.508554	0.0217806	1.66193	Penicillium chrysogenum Wisconsin 54-1255 hypothetical protein (Pc06g02320) mRNA, complete cds	-	XP_002556834.1	B6GWG4	Uncharacterized protein	534
Pc06g02330	212.28	192.09	202.185	14.2765	2.30575	253.32	265.47	256.38	258.39	6.31947	2.41228	0.353874	0.00796652	2.09873	Penicillium chrysogenum Wisconsin 54-1255 hypothetical protein (Pc06g02330) mRNA, complete cds	K17686	XP_002556835.1	B6GWG5	Pc06g02330 protein	1202
Pc06g02340	14.86	13.38	14.12	1.04652	1.14983	18.97	18.57	20.18	19.24	0.838272	1.28421	0.446369	0.00867607	2.06168	Penicillium chrysogenum Wisconsin 54-1255 hypothetical protein (Pc06g02340) mRNA, complete cds	-	XP_002556836.1	B6GWG6	Pc06g02340 protein	273
Pc06g02350	7.89	5.86	6.875	1.43543	0.837273	7.65	7.85	9.56	8.35333	1.04978	0.92186	0.280992	0.267495	0.572684	Penicillium chrysogenum Wisconsin 54-1255 hypothetical protein (Pc06g02350) mRNA, complete cds	K01533	XP_002556837.1	B6GWG7	Pc06g02350 protein	80
Pc06g02360	0.86	0.57	0.715	0.205061	-0.145694	0.87	0.29	2.01	1.05667	0.875062	0.023938	0.563505	0.640983	0.193153	Penicillium chrysogenum Wisconsin 54-1255 hypothetical protein (Pc06g02360) mRNA, complete cds	-	XP_002556838.1	B6GWG8	Uncharacterized protein	154
Pc06g02370	59.47	60.07	59.77	0.424264	1.77648	59.06	62.04	58.1	59.7333	2.05449	1.77622	-0.000885311	0.982585	0.00762976	Penicillium chrysogenum Wisconsin 54-1255 hypothetical protein (Pc06g02370) mRNA, complete cds	K11584	XP_002556839.1	B6GWG9	Pc06g02370 protein	781
Pc06g02400	91.9	92.65	92.275	0.53033	1.96508	78.84	80.08	84.66	81.1933	3.06557	1.90952	-0.184579	0.0170724	1.76771	Penicillium chrysogenum Wisconsin 54-1255 hypothetical protein (Pc06g02400) mRNA, complete cds	K01183	XP_002556840.1	B6GWH0	Uncharacterized protein	535
Pc06g02410	0.66	0	0.33	0.46669	-0.481486	0	0	1.25	0.416667	0.721688	-0.380211	0.336428	0.8928	0.0492459	Penicillium chrysogenum Wisconsin 54-1255 hypothetical protein (Pc06g02410) mRNA, complete cds	K11758	XP_002556841.1	B6GWH1	Pc06g02410 protein	177
Pc06g02430	0.83	0.41	0.62	0.296985	-0.207608	0.42	0.21	0.62	0.416667	0.20502	-0.380211	-0.573375	0.421183	0.375529	Penicillium chrysogenum Wisconsin 54-1255 hypothetical protein (Pc06g02430) mRNA, complete cds	-	XP_002556843.1	B6GWH3	Pc06g02430 protein	208
Pc06g02450	0	0.34	0.17	0.240416	silent	0	0	0	0	0	silent	-7	0.272228	0.565067	Penicillium chrysogenum Wisconsin 54-1255 hypothetical protein (Pc06g02450) mRNA, complete cds	-	XP_002556845.1	B6GWH5	Pc06g02450 protein	321
Pc07g00010	3.99	0	1.995	2.82136	0.299943	2.53	4.4	3.6	3.51	0.938243	0.545307	0.815082	0.424542	0.372079	Penicillium chrysogenum Wisconsin 54-1255 hypothetical protein (Pc07g00010) mRNA, complete cds	-	XP_002556846.1	B6GWH6	Pc07g00010 protein	186
Pc07g00020	5.21	2.45	3.83	1.95161	0.583199	6.57	4.95	7.55	6.35667	1.31306	0.803229	0.730926	0.17319	0.761477	Penicillium chrysogenum Wisconsin 54-1255 hypothetical protein (Pc07g00020) mRNA, complete cds	K03511	XP_002556847.1	B6GWH7	Pc07g00020 protein	221
Pc07g00040	0	0	0	0	silent	0.01	0	0.17	0.06	0.0953939	silent	n/a	n/a	n/a	Penicillium chrysogenum Wisconsin 54-1255 hypothetical protein (Pc07g00040) mRNA, complete cds	-	XP_002556849.1	B6GWH9	Uncharacterized protein	340
Pc07g00050	0	0	0	0	silent	0	0.14	0.19	0.11	0.0984886	silent	n/a	n/a	n/a	Penicillium chrysogenum Wisconsin 54-1255 hypothetical protein (Pc07g00050) mRNA, complete cds	-	XP_002556850.1	B6GWI5	Uncharacterized protein	416
Pc09g00320	0	0.68	0.34	0.480833	-0.468521	0	0	0	0	0	silent	-7	0.272228	0.565067	Penicillium chrysogenum Wisconsin 54-1255 hypothetical protein (Pc09g00320) mRNA, complete cds	-	XP_002556852.1	B6GWI0	Uncharacterized protein	238
Pc07g00070	0	0.68	0.34	0.480833	-0.468521	0	0	0	0	0	silent	-7	0.272228	0.565067	Penicillium chrysogenum Wisconsin 54-1255 hypothetical protein (Pc07g00070) mRNA, complete cds	-	XP_002556852.1	n/a	n/a	n/a
Pc07g00080	0	0.13	0.065	0.0919239	silent	0	0	0	0	0	silent	-7	0.272228	0.565067	Penicillium chrysogenum Wisconsin 54-1255 hypothetical protein (Pc07g00080) mRNA, complete cds	-	XP_002556853.1	B6GWI1	Pc07g00080 protein	644
Pc07g00090	0	0	0	0	silent	0	0	0	silent	0	silent	n/a	n/a	n/a	Penicillium chrysogenum Wisconsin 54-1255 hypothetical protein (Pc07g00090) mRNA, complete cds	-	XP_002556854.1	B6GWI2	Pc07g00090 protein	288
Pc07g00110	0	0	0	0	silent	0	0	0	0	0	silent	n/a	n/a	n/a	Penicillium chrysogenum Wisconsin 54-1255 hypothetical protein (Pc07g00110) mRNA, complete cds	-	XP_002556856.1	B6GWI4	Uncharacterized protein	158
Pc07g00120	0	0	0	0	silent	0	0.17	0.17	0.113333	0.0981495	silent	n/a	n/a	n/a	Penicillium chrysogenum Wisconsin 54-1255 hypothetical protein (Pc07g00120) mRNA, complete cds	-	XP_002556857.1	B6GWI7	Uncharacterized protein	254
Pc07g00130	0	0	0	0	silent	0.03	0.03	0	0.02	0	silent	n/a	n/a	n/a	Penicillium chrysogenum Wisconsin 54-1255 hypothetical protein (Pc07g00130) mRNA, complete cds	-	XP_002556858.1	B6GWI8	Uncharacterized protein	174
Pc07g00140	0.65	0	0.325	0.459619	-0.488117	0	0.24	0.26	0.166667	0.144684	silent	n/a	n/a	n/a	Penicillium chrysogenum Wisconsin 54-1255 hypothetical protein (Pc07g00140) mRNA, complete cds	-	XP_002556859.1	B6GWI9	Uncharacterized protein	214
Pc08g00010	8.08	7.94	8.01	0.0989949	0.903633	16.19	14.55	14.9	15.2133	0.863732	1.18222	0.925462	0.00154502	2.81107	Penicillium chrysogenum Wisconsin 54-1255 hypothetical protein (Pc08g00010) mRNA, partial cds	-	XP_002556860.1	B6GWJ3	Pc08g00010 protein (Fragment)	444
Pc08g00020	0.23	0.19	0.21	0.0282843	silent	0.47	0.74	0.51	0.573333	0.145717	-0.241593	1.44898	0.0452495	1.34439	Penicillium chrysogenum Wisconsin 54-1255 hypothetical protein (Pc08g00020) mRNA, complete cds	-	XP_002556861.1	B6GWJ4	Pc08g00020 protein	891
Pc08g00030	0	0	0	0	silent	0	0	0.31	0.103333	0.178979	silent	n/a	n/a	n/a	Penicillium chrysogenum Wisconsin 54-1255 hypothetical protein (Pc08g00030) mRNA, complete cds	-	XP_002556862.1	B6GWJ5	Uncharacterized protein	145
Pc24g00010	11.28	9.61	10.445	1.18087	1.01891	9.27	10.48	10.17	9.97333	0.628517	0.99884	-0.0666648	0.587589	0.230926	Penicillium chrysogenum Wisconsin 54-1255 hypothetical protein (Pc24g00010) mRNA, complete cds	-	XP_002556863.1	B6GWJ6	Pc08g00040 protein (Pc24g00010 protein)	732
Pc08g00040	11.28	9.61	10.445	1.18087	1.01891	9.27	10.48	10.17	9.97333	0.628517	0.99884	-0.0666648	0.587589	0.230926	Penicillium chrysogenum Wisconsin 54-1255 hypothetical protein (Pc08g00040) mRNA, complete cds	-	XP_002556863.1	n/a	n/a	n/a
Pc08g00050	2.9	2.2	2.55	0.494975	0.40654	2.19	2.17	1.11	1.82333	0.617846	0.260866	-0.483919	0.263393	0.579396	Penicillium chrysogenum Wisconsin 54-1255 hypothetical protein (Pc08g00050) mRNA, complete cds	-	XP_002556864.1	B6GWJ7	Pc08g00050 protein	294
Pc24g00040	31.59	29.92	30.755	1.18087	1.48792	3.22	4.54	4.86	4.20667	0.869329	0.623938	-2.87007	8.51221e-05	4.06996	Penicillium chrysogenum Wisconsin 54-1255 hypothetical protein (Pc24g00040) mRNA, complete cds	K17740	XP_002556866.1	B6GWJ1	Pc08g00080 protein (Pc24g00040 protein)	146
Pc08g00080	31.59	29.92	30.755	1.18087	1.48792	3.22	4.54	4.86	4.20667	0.869329	0.623938	-2.87007	8.51221e-05	4.06996	Penicillium chrysogenum Wisconsin 54-1255 hypothetical protein (Pc08g00080) mRNA, complete cds	K17740	XP_002556866.1	n/a	n/a	n/a
Pc24g00050	21.35	24.06	22.705	1.91626	1.35612	24.93	27.06	27	26.33	1.21281	1.42045	0.213697	0.075405	1.1226	Penicillium chrysogenum Wisconsin 54-1255 hypothetical protein (Pc24g00050) mRNA, complete cds	-	XP_002556867.1	B6GWJ2	Uncharacterized protein	178
Pc08g00090	21.35	24.06	22.705	1.91626	1.35612	24.93	27.06	27	26.33	1.21281	1.42045	0.213697	0.075405	1.1226	Penicillium chrysogenum Wisconsin 54-1255 hypothetical protein (Pc08g00090) mRNA, complete cds	-	XP_002556867.1	n/a	n/a	n/a
Pc09g00010	9.44	7.58	8.51	1.31522	0.92993	36.57	31.12	27.35	31.68	4.63544	1.50079	1.89634	0.00715702	2.14527	Penicillium chrysogenum Wisconsin 54-1255 hypothetical protein (Pc09g00010) mRNA, partial cds	-	XP_002556868.1	B6GWJ8	Pc09g00010 protein (Fragment)	68
Pc06g00110	26.87	28.03	27.45	0.820244	1.43854	17.42	21.15	18.42	18.9967	1.93071	1.27868	-0.53106	0.011107	1.9544	Penicillium chrysogenum Wisconsin 54-1255 hypothetical protein (Pc06g00110) mRNA, complete cds	K03380	XP_002556869.1	B6GVV7	Pc06g00110 protein	280
Pc09g00030	0.42	0.69	0.555	0.190919	-0.255707	3.42	4.68	4.91	4.33667	0.802143	0.637156	2.96603	0.00831128	2.08033	Penicillium chrysogenum Wisconsin 54-1255 hypothetical protein (Pc09g00030) mRNA, complete cds	K14570	XP_002556870.1	B6GWK0	Pc09g00030 protein	534
Pc09g00040	0	0.97	0.485	0.685894	-0.314258	0	0	0	0	0	silent	-7	0.272228	0.565067	Penicillium chrysogenum Wisconsin 54-1255 hypothetical protein (Pc09g00040) mRNA, complete cds	-	XP_002556871.1	B6GWK1	Pc09g00040 protein	483
Pc09g00070	4.06	3.06	3.56	0.707107	0.55145	1.94	2.69	4.43	3.02	1.27738	0.480007	-0.237329	0.633972	0.19793	Penicillium chrysogenum Wisconsin 54-1255 hypothetical protein (Pc09g00070) mRNA, complete cds	-	XP_002556874.1	B6GWK4	Uncharacterized protein	224
Pc09g00110	1.13	0.28	0.705	0.601041	-0.151811	0.29	0.56	0	0.283333	0.28006	silent	n/a	n/a	n/a	Penicillium chrysogenum Wisconsin 54-1255 hypothetical protein (Pc09g00110) mRNA, complete cds	-	XP_002556877.1	B6GWK7	Uncharacterized protein	156
Pc09g00120	19.63	10.87	15.25	6.19426	1.18327	27.13	11.82	13.7	17.55	8.3496	1.24428	0.202662	0.764967	0.116357	Penicillium chrysogenum Wisconsin 54-1255 hypothetical protein (Pc09g00120) mRNA, partial cds	-	XP_002556878.1	B6GWK8	Pc09g00120 protein (Fragment)	233
Pc09g00130	43.46	37.93	40.695	3.9103	1.60954	37.8	48.8	40.94	42.5133	5.66626	1.62853	0.0630638	0.724624	0.139888	Penicillium chrysogenum Wisconsin 54-1255 hypothetical protein (Pc09g00130) mRNA, complete cds	-	XP_002556879.1	B6GWK9	Uncharacterized protein	168
Pc09g00140	16.32	17.8	17.06	1.04652	1.23198	19.25	23.62	21.64	21.5033	2.1882	1.33251	0.333943	0.0817274	1.08763	Penicillium chrysogenum Wisconsin 54-1255 hypothetical protein (Pc09g00140) mRNA, complete cds	-	XP_002556880.1	B6GWL0	Uncharacterized protein	256
Pc09g00150	37.81	21.43	29.62	11.5824	1.47159	17.83	20.48	21.13	19.8133	1.74809	1.29696	-0.5801	0.214197	0.669187	Penicillium chrysogenum Wisconsin 54-1255 hypothetical protein (Pc09g00150) mRNA, complete cds	-	XP_002556881.1	B6GWL1	Uncharacterized protein	219
Pc09g00160	0.6	0.71	0.655	0.0777817	-0.183759	0.21	0.18	0.41	0.266667	0.125033	silent	n/a	n/a	n/a	Penicillium chrysogenum Wisconsin 54-1255 hypothetical protein (Pc09g00160) mRNA, complete cds	-	XP_002556882.1	B6GWL2	Uncharacterized protein	233
Pc09g00190	0.22	0	0.11	0.155563	silent	0.45	0.22	0	0.223333	0.225019	silent	n/a	n/a	n/a	Penicillium chrysogenum Wisconsin 54-1255 hypothetical protein (Pc09g00190) mRNA, complete cds	-	XP_002556885.1	B6GWL5	Pc09g00190 protein	195
Pc09g00210	0	0	0	0	silent	0.13	0	0	0.0433333	0.0750555	silent	n/a	n/a	n/a	Penicillium chrysogenum Wisconsin 54-1255 hypothetical protein (Pc09g00210) mRNA, complete cds	-	XP_002556887.1	B6GWL7	Pc09g00210 protein	302
Pc09g00220	0	0.5	0.25	0.353553	silent	0.17	0	0.11	0.0933333	0.0862168	silent	n/a	n/a	n/a	Penicillium chrysogenum Wisconsin 54-1255 hypothetical protein (Pc09g00220) mRNA, complete cds	-	XP_002556888.1	B6GWL8	Uncharacterized protein	134
Pc09g00250	1.55	1.36	1.455	0.13435	0.162863	1.64	1.26	1.14	1.34667	0.261024	0.12926	-0.111626	0.636992	0.195866	Penicillium chrysogenum Wisconsin 54-1255 hypothetical protein (Pc09g00250) mRNA, complete cds	-	XP_002556890.1	B6GWM0	Pc09g00250 protein	179
Pc09g00270	5.99	7	6.495	0.714178	0.812579	6.66	9.8	8.66	8.37333	1.58951	0.922898	0.366473	0.22796	0.642142	Penicillium chrysogenum Wisconsin 54-1255 hypothetical protein (Pc09g00270) mRNA, complete cds	K03511	XP_002556892.1	B6GWM2	Pc09g00270 protein	253
Pc09g00330	0.22	0.24	0.23	0.0141421	silent	0	0	0	0	0	silent	-7	0.272228	0.565067	Penicillium chrysogenum Wisconsin 54-1255 hypothetical protein (Pc09g00330) mRNA, complete cds	-	XP_002556898.1	B6GWM8	Pc09g00330 protein	657
Pc09g00360	0	0.16	0.08	0.113137	silent	0	0	0	0	0	silent	-7	0.272228	0.565067	Penicillium chrysogenum Wisconsin 54-1255 hypothetical protein (Pc09g00360) mRNA, complete cds	-	XP_002556901.1	B6GWN1	Uncharacterized protein	274
Pc09g00390	0	0	0	0	silent	0.01	0	0.25	0.0866667	0.141539	silent	n/a	n/a	n/a	Penicillium chrysogenum Wisconsin 54-1255 hypothetical protein (Pc09g00390) mRNA, complete cds	-	XP_002556903.1	B6GWN3	Uncharacterized protein	175
Pc09g00400	0	0	0	0	silent	0.4	0	0.39	0.263333	0.228108	silent	n/a	n/a	n/a	Penicillium chrysogenum Wisconsin 54-1255 hypothetical protein (Pc09g00400) mRNA, complete cds	-	XP_002556904.1	B6GWN4	Uncharacterized protein	115
Pc10g00010	12.04	15.86	13.95	2.70115	1.14457	14.49	24.67	17.34	18.8333	5.25173	1.27493	0.433023	0.325664	0.48723	Penicillium chrysogenum Wisconsin 54-1255 hypothetical protein (Pc10g00010) mRNA, partial cds	K01183	XP_002556905.1	B6GWN5	Pc10g00010 protein (Fragment)	102
Pc11g00010	29.37	23.91	26.64	3.8608	1.42553	57.45	67.71	63.49	62.8833	5.15683	1.79854	1.23908	0.00362166	2.44109	Penicillium chrysogenum Wisconsin 54-1255 hypothetical protein (Pc11g00010) mRNA, partial cds	-	XP_002556906.1	B6GWN6	Uncharacterized protein (Fragment)	261
Pc12g00010	0.21	0.11	0.16	0.0707107	silent	0.86	2.76	0.85	1.49	1.09986	0.173186	3.21917	0.203529	0.691375	Penicillium chrysogenum Wisconsin 54-1255 hypothetical protein (Pc12g00010) mRNA, partial cds	K00108	XP_002556907.1	B6GWY0	Pc12g00010 protein (Fragment)	397
Pc12g00020	23.39	21.35	22.37	1.4425	1.34967	28.51	26.94	30.62	28.69	1.84659	1.45773	0.358983	0.0276562	1.55821	Penicillium chrysogenum Wisconsin 54-1255 hypothetical protein (Pc12g00020) mRNA, complete cds	-	XP_002556908.1	B6GWY1	Pc12g00020 protein	181
Pc12g00030	23.69	24.61	24.15	0.650538	1.38292	23.82	24.74	22.78	23.78	0.980612	1.37621	-0.0222745	0.677896	0.168837	Penicillium chrysogenum Wisconsin 54-1255 hypothetical protein (Pc12g00030) mRNA, complete cds	K14570	XP_002556909.1	B6GWY2	Pc12g00030 protein	680
Pc12g00040	108.83	109.45	109.14	0.438406	2.03798	100.47	83.81	84.3	89.5267	9.48037	1.95195	-0.285791	0.0693279	1.15909	Penicillium chrysogenum Wisconsin 54-1255 hypothetical protein (Pc12g00040) mRNA, complete cds	K07390	XP_002556910.1	B6GWY3	Pc12g00040 protein	290
Pc12g00050	53.66	50.11	51.885	2.51023	1.71504	49.48	56.23	52.71	52.8067	3.37604	1.72269	0.0254026	0.76708	0.115159	Penicillium chrysogenum Wisconsin 54-1255 hypothetical protein (Pc12g00050) mRNA, complete cds	K00471	XP_002556911.1	B6GWY4	Pc12g00050 protein	482
Pc12g00060	32.56	32	32.28	0.39598	1.50893	31.96	39.54	33.1	34.8667	4.08717	1.54241	0.111208	0.459164	0.338032	Penicillium chrysogenum Wisconsin 54-1255 hypothetical protein (Pc12g00060) mRNA, complete cds	K15108	XP_002556912.1	B6GWY5	Pc12g00060 protein	318
Pc12g00070	0.84	0.37	0.605	0.33234	-0.218245	0.38	0.94	0.56	0.626667	0.28589	-0.202963	0.0507631	0.942338	0.0257932	Penicillium chrysogenum Wisconsin 54-1255 hypothetical protein (Pc12g00070) mRNA, complete cds	K07374	XP_002556913.1	B6GWY6	Tubulin alpha chain	448
Pc12g00090	45.01	44.7	44.855	0.219203	1.65181	36.12	38.2	34.68	36.3333	1.76967	1.56031	-0.303975	0.00760553	2.11887	Penicillium chrysogenum Wisconsin 54-1255 hypothetical protein (Pc12g00090) mRNA, complete cds	-	XP_002556914.1	B6GWY7	Mechanosensitive ion channel protein	931
Pc12g00100	18.94	18.25	18.595	0.487904	1.2694	20.9	21.76	19.83	20.83	0.966902	1.31869	0.163748	0.0614539	1.21145	Penicillium chrysogenum Wisconsin 54-1255 hypothetical protein (Pc12g00100) mRNA, complete cds	K12767	XP_002556915.1	B6GWY8	Pc12g00100 protein	2052
Pc12g00110	0	0.29	0.145	0.205061	silent	0.87	0.29	0	0.386667	0.442982	-0.412663	1.41504	0.536717	0.270255	Penicillium chrysogenum Wisconsin 54-1255 hypothetical protein (Pc12g00110) mRNA, complete cds	-	XP_002556916.1	B6GWY9	Uncharacterized protein	154
Pc12g00120	13.71	15.83	14.77	1.49907	1.16938	11.84	15.23	13.22	13.43	1.70473	1.12808	-0.137211	0.436469	0.360046	Penicillium chrysogenum Wisconsin 54-1255 hypothetical protein (Pc12g00120) mRNA, complete cds	K01301	XP_002556917.1	B6GX85	Pc12g00120 protein	773
Pc12g00130	1.14	1.14	1.14	0	0.0569049	0	2.28	1.14	1.14	1.14	0.0569049	0	1	0	Penicillium chrysogenum Wisconsin 54-1255 hypothetical protein (Pc12g00130) mRNA, partial cds	K00108	XP_002556918.1	B6GX86	Pc12g00130 protein (Fragment)	47
Pc12g00140	0	0	0	0	silent	0	0.26	0.52	0.26	0.26	silent	n/a	n/a	n/a	Penicillium chrysogenum Wisconsin 54-1255 hypothetical protein (Pc12g00140) mRNA, complete cds	-	XP_002556919.1	B6GX87	Pc12g00140 protein	168
Pc12g00150	7.93	7.5	7.715	0.304056	0.887336	7.62	9.64	10.05	9.10333	1.30086	0.9592	0.238729	0.252618	0.597535	Penicillium chrysogenum Wisconsin 54-1255 hypothetical protein (Pc12g00150) mRNA, complete cds	-	XP_002556920.1	B6GX88	Pc12g00150 protein	223
Pc12g00160	0.84	1.68	1.26	0.59397	0.100371	1.14	0.84	1.68	1.22	0.425676	0.0863598	-0.0465426	0.934148	0.0295844	Penicillium chrysogenum Wisconsin 54-1255 hypothetical protein (Pc12g00160) mRNA, complete cds	-	XP_002556921.1	B6GX89	Uncharacterized protein	157
Pc12g00180	6.32	5.36	5.84	0.678823	0.766413	1.71	3.23	2.31	2.41667	0.765593	0.383217	-1.27295	0.0147143	1.83226	Penicillium chrysogenum Wisconsin 54-1255 hypothetical protein (Pc12g00180) mRNA, complete cds	K16066	XP_002556923.1	B6GX91	Pc12g00180 protein	277
Pc12g00190	2.02	1.89	1.955	0.0919239	0.291147	1.43	2.5	2.2	2.04333	0.551936	0.310339	0.063756	0.844804	0.0732438	Penicillium chrysogenum Wisconsin 54-1255 hypothetical protein (Pc12g00190) mRNA, complete cds	K08712	XP_002556924.1	B6GX92	Pc12g00190 protein	1369
Pc12g00200	1.22	0.41	0.815	0.572756	-0.0888424	1.24	0.92	0.92	1.02667	0.184752	0.0114295	0.333096	0.568869	0.244988	Penicillium chrysogenum Wisconsin 54-1255 hypothetical protein (Pc12g00200) mRNA, complete cds	K09580	XP_002556925.1	B6GX93	Pc12g00200 protein	413
Pc12g00210	40.32	32.35	36.335	5.63564	1.56033	32.21	32.07	39.31	34.53	4.14019	1.5382	-0.0735096	0.701821	0.153774	Penicillium chrysogenum Wisconsin 54-1255 hypothetical protein (Pc12g00210) mRNA, complete cds	K08139	XP_002556926.1	B6GX94	Pc12g00210 protein	457
Pc12g00220	118.51	116.64	117.575	1.32229	2.07031	125.35	138.12	143.07	135.513	9.14306	2.13198	0.204853	0.0790974	1.10184	Penicillium chrysogenum Wisconsin 54-1255 hypothetical protein (Pc12g00220) mRNA, complete cds	-	XP_002556927.1	B6GX95	Pc12g00220 protein	233
Pc12g00230	25.04	23.52	24.28	1.0748	1.38525	23.81	26.62	25.86	25.43	1.45351	1.40535	0.066763	0.416273	0.380622	Penicillium chrysogenum Wisconsin 54-1255 hypothetical protein (Pc12g00230) mRNA, complete cds	K11369	XP_002556928.1	B6GX96	Pc12g00230 protein	510
Pc12g00240	6.08	6.97	6.525	0.629325	0.814581	10.66	11.45	11.32	11.1433	0.423596	1.04702	0.772131	0.0020761	2.68275	Penicillium chrysogenum Wisconsin 54-1255 hypothetical protein (Pc12g00240) mRNA, complete cds	K08165	XP_002556929.1	B6GX97	Pc12g00240 protein	543
Pc12g00250	4.47	5.9	5.185	1.01116	0.714749	3.99	5.4	3.69	4.36	0.913072	0.639486	-0.250016	0.410281	0.386919	Penicillium chrysogenum Wisconsin 54-1255 hypothetical protein (Pc12g00250) mRNA, complete cds	K03448	XP_002556930.1	B6GX98	Pc12g00250 protein	488
Pc12g00270	20.27	21.64	20.955	0.968736	1.32129	20.7	19.59	20.49	20.26	0.589661	1.30664	-0.0486603	0.378123	0.422367	Penicillium chrysogenum Wisconsin 54-1255 hypothetical protein (Pc12g00270) mRNA, complete cds	K18384	XP_002556931.1	B6GX99	Pc12g00270 protein	399
Pc12g00280	1.14	0.85	0.995	0.205061	-0.00217692	0.86	1.14	3.13	1.71	1.2377	0.232996	0.781228	0.497489	0.303217	Penicillium chrysogenum Wisconsin 54-1255 hypothetical protein (Pc12g00280) mRNA, complete cds	-	XP_002556932.1	B6GXA0	Uncharacterized protein	155
Pc12g00290	45.16	47.61	46.385	1.73241	1.66638	40.86	47.09	44.3	44.0833	3.12065	1.64427	-0.073425	0.424923	0.371689	Penicillium chrysogenum Wisconsin 54-1255 hypothetical protein (Pc12g00290) mRNA, complete cds	K01265	XP_002556933.1	B6GXA1	Methionine aminopeptidase (EC 3.4.11.18)	392
Pc12g00300	211.58	201.17	206.375	7.36098	2.31466	199.76	197.22	199.43	198.803	1.3811	2.29842	-0.0539263	0.155708	0.80769	Penicillium chrysogenum Wisconsin 54-1255 hypothetical protein (Pc12g00300) mRNA, complete cds	K07748	XP_002556934.1	B6GXA2	Pc12g00300 protein	412
Pc12g00310	1.06	0.75	0.905	0.219203	-0.0433514	2.29	2.11	1.36	1.92	0.493254	0.283301	1.08512	0.0780701	1.10752	Penicillium chrysogenum Wisconsin 54-1255 hypothetical protein (Pc12g00310) mRNA, complete cds	-	XP_002556935.1	B6GXA3	Uncharacterized protein	282
Pc12g00320	32.75	28.46	30.605	3.03349	1.48579	33.84	39.76	37.28	36.96	2.97294	1.56773	0.272197	0.102545	0.989084	Penicillium chrysogenum Wisconsin 54-1255 hypothetical protein (Pc12g00320) mRNA, complete cds	K10585	XP_002556936.1	B6GXA4	Pc12g00320 protein	455
Pc12g00330	28.39	28.48	28.435	0.0636396	1.45385	30.56	27.86	30.63	29.6833	1.57944	1.47251	0.0619853	0.366947	0.435397	Penicillium chrysogenum Wisconsin 54-1255 hypothetical protein (Pc12g00330) mRNA, complete cds	-	XP_002556937.1	B6GXH9	Pc12g00330 protein	542
Pc12g00340	28.8	27.9	28.35	0.636396	1.45255	26.8	29.12	26.73	27.55	1.36011	1.44012	-0.0412964	0.508134	0.294022	Penicillium chrysogenum Wisconsin 54-1255 hypothetical protein (Pc12g00340) mRNA, complete cds	K05760	XP_002556938.1	B6GXI0	Pc12g00340 protein	1194
Pc12g00350	8.88	8.21	8.545	0.473762	0.931712	8.89	10.64	8.18	9.23667	1.26611	0.965515	0.112292	0.529701	0.275969	Penicillium chrysogenum Wisconsin 54-1255 hypothetical protein (Pc12g00350) mRNA, complete cds	K00135	XP_002556939.1	B6GXI1	Pc12g00350 protein	537
Pc12g00360	1.98	1.16	1.57	0.579828	0.1959	1.53	2.68	2.1	2.10333	0.575007	0.322908	0.421913	0.385575	0.413891	Penicillium chrysogenum Wisconsin 54-1255 hypothetical protein (Pc12g00360) mRNA, complete cds	K00143	XP_002556940.1	B6GXI2	Pc12g00360 protein	362
Pc12g00370	1.67	1.19	1.43	0.339411	0.155336	1.2	3.8	2.38	2.46	1.30184	0.390935	0.782643	0.373247	0.428004	Penicillium chrysogenum Wisconsin 54-1255 hypothetical protein (Pc12g00370) mRNA, complete cds	K00002	XP_002556941.1	B6GXI3	Pc12g00370 protein	183
Pc12g00380	0.1	0.1	0.1	0	silent	0.1	0	0	0.0333333	0.057735	silent	n/a	n/a	n/a	Penicillium chrysogenum Wisconsin 54-1255 hypothetical protein (Pc12g00380) mRNA, complete cds	K19564	XP_002556942.1	B6GXI4	Pc12g00380 protein	428
Pc12g00390	11.41	13.03	12.22	1.14551	1.08707	12.07	12.37	11.1	11.8467	0.663802	1.0736	-0.0447631	0.665143	0.177085	Penicillium chrysogenum Wisconsin 54-1255 hypothetical protein (Pc12g00390) mRNA, complete cds	-	XP_002556943.1	B6GXI5	Pc12g00390 protein	546
Pc12g00400	11.66	10.19	10.925	1.03945	1.03842	11.63	12.11	11.19	11.6433	0.460145	1.06608	0.0918709	0.347458	0.459098	Penicillium chrysogenum Wisconsin 54-1255 hypothetical protein (Pc12g00400) mRNA, complete cds	K08294	XP_002556944.1	B6GXI6	Pc12g00400 protein	271
Pc12g00410	42.33	45.32	43.825	2.11425	1.64172	51.91	46.06	39.98	45.9833	5.96537	1.6626	0.069357	0.669863	0.174014	Penicillium chrysogenum Wisconsin 54-1255 hypothetical protein (Pc12g00410) mRNA, complete cds	-	XP_002556945.1	B6GXI7	Pc12g00410 protein	342
Pc12g00420	265.42	257.81	261.615	5.38108	2.41766	265.1	268.94	270.98	268.34	2.98557	2.42869	0.0366169	0.158959	0.798716	Penicillium chrysogenum Wisconsin 54-1255 hypothetical protein (Pc12g00420) mRNA, complete cds	K03029	XP_002556946.1	B6GXI8	Pc12g00420 protein	277
Pc12g00430	77.63	71.89	74.76	4.05879	1.87367	76.12	69.52	70.2	71.9467	3.63017	1.85701	-0.0553387	0.474443	0.323816	Penicillium chrysogenum Wisconsin 54-1255 hypothetical protein (Pc12g00430) mRNA, complete cds	K20303	XP_002556947.1	B6GXI9	Pc12g00430 protein	171
Pc12g00440	0.17	0.19	0.18	0.0141421	silent	0.48	0.91	1	0.796667	0.277909	-0.0987234	2.14598	0.0588267	1.23043	Penicillium chrysogenum Wisconsin 54-1255 hypothetical protein (Pc12g00440) mRNA, complete cds	K08711	XP_002556948.1	B6GXJ0	Pc12g00440 protein	1485
Pc12g00450	10.69	9.54	10.115	0.813173	1.00497	12.87	12.16	13.84	12.9567	0.843347	1.11249	0.357198	0.0334566	1.47552	Penicillium chrysogenum Wisconsin 54-1255 hypothetical protein (Pc12g00450) mRNA, complete cds	-	XP_002556949.1	B6GXJ1	Pc12g00450 protein	532
Pc12g00460	27.02	27.67	27.345	0.459619	1.43688	25.23	25.63	23.33	24.73	1.22882	1.39322	-0.145015	0.0701417	1.15402	Penicillium chrysogenum Wisconsin 54-1255 hypothetical protein (Pc12g00460) mRNA, complete cds	K10866	XP_002556950.1	B6GXJ2	Pc12g00460 protein	687
Pc12g00470	52.38	52.51	52.445	0.0919239	1.7197	56.78	67.98	58.1	60.9533	6.12096	1.785	0.2169	0.159068	0.798417	Penicillium chrysogenum Wisconsin 54-1255 hypothetical protein (Pc12g00470) mRNA, complete cds	K01209	XP_002556951.1	B6GXJ3	Pc12g00470 protein	635
Pc12g00490	45.29	55.14	50.215	6.965	1.70083	57.79	60.84	66.55	61.7267	4.4468	1.79047	0.297776	0.102375	0.989807	Penicillium chrysogenum Wisconsin 54-1255 hypothetical protein (Pc12g00490) mRNA, complete cds	K13727	XP_002556952.1	B6GXJ4	Pc12g00490 protein	173
Pc12g00500	2.79	3.15	2.97	0.254558	0.472756	3.39	3.35	3.48	3.40667	0.0665833	0.53233	0.197898	0.0553158	1.25715	Penicillium chrysogenum Wisconsin 54-1255 hypothetical protein (Pc12g00500) mRNA, complete cds	K12828	XP_002556953.1	B6GXJ5	Pc12g00500 protein	658
Pc12g00510	2.54	1.81	2.175	0.516188	0.337459	3.76	4.66	3.64	4.02	0.557494	0.604226	0.88618	0.0339301	1.46942	Penicillium chrysogenum Wisconsin 54-1255 hypothetical protein (Pc12g00510) mRNA, complete cds	K00600	XP_002556954.1	B6GXJ6	Pc12g00510 protein	1045
Pc12g00520	350.6	345.23	347.915	3.79716	2.54147	318.47	301.78	331.79	317.347	15.0365	2.50153	-0.132675	0.0747303	1.1265	Penicillium chrysogenum Wisconsin 54-1255 hypothetical protein (Pc12g00520) mRNA, complete cds	-	XP_002556955.1	B6GXJ7	Uncharacterized protein	270
Pc12g00530	99.76	111.43	105.595	8.25194	2.02364	114.25	109.99	106.32	110.187	3.96866	2.04213	0.0614081	0.446925	0.349766	Penicillium chrysogenum Wisconsin 54-1255 hypothetical protein (Pc12g00530) mRNA, complete cds	-	XP_002556956.1	B6GXT7	Pc12g00530 protein	624
Pc12g00540	52.15	53.42	52.785	0.898026	1.72251	52.35	59.2	51.22	54.2567	4.31817	1.73445	0.0396724	0.681707	0.166402	Penicillium chrysogenum Wisconsin 54-1255 hypothetical protein (Pc12g00540) mRNA, complete cds	-	XP_002556957.1	B6GXT8	Pc12g00540 protein	359
Pc12g00550	82.13	83.56	82.845	1.01116	1.91827	70.72	66.45	73.87	70.3467	3.72406	1.84724	-0.235933	0.0214756	1.66805	Penicillium chrysogenum Wisconsin 54-1255 hypothetical protein (Pc12g00550) mRNA, complete cds	K01783	XP_002556958.1	B6GXT9	Ribulose-phosphate 3-epimerase (EC 5.1.3.1)	254
Pc12g00560	41.58	42.13	41.855	0.388909	1.62175	78.68	86.7	81.21	82.1967	4.10003	1.91485	0.97368	0.000945465	3.02435	Penicillium chrysogenum Wisconsin 54-1255 hypothetical protein (Pc12g00560) mRNA, complete cds	K15340	XP_002556959.1	B6GXU0	Pc12g00560 protein	930
Pc12g00570	129.14	112.27	120.705	11.9289	2.08173	109.77	106.05	112.37	109.397	3.1765	2.039	-0.141917	0.190914	0.719163	Penicillium chrysogenum Wisconsin 54-1255 hypothetical protein (Pc12g00570) mRNA, complete cds	K12621	XP_002556960.1	B6GXU1	U6 snRNA-associated Sm-like protein LSm2	99
Pc12g00580	18.91	19.45	19.18	0.381838	1.28285	21.64	20.53	23.82	21.9967	1.67375	1.34236	0.197682	0.112104	0.950377	Penicillium chrysogenum Wisconsin 54-1255 hypothetical protein (Pc12g00580) mRNA, complete cds	K15340	XP_002556961.1	B6GXU2	Pc12g00580 protein	845
Pc12g00590	0.11	0	0.055	0.0777817	silent	0	0.32	0.11	0.143333	0.162583	silent	n/a	n/a	n/a	Penicillium chrysogenum Wisconsin 54-1255 hypothetical protein (Pc12g00590) mRNA, complete cds	-	XP_002556962.1	B6GXU3	Pc12g00590 protein	389
Pc12g00600	27.64	28.15	27.895	0.360624	1.44553	29.91	28.14	27.8	28.6167	1.13289	1.45662	0.0368491	0.465579	0.332006	Penicillium chrysogenum Wisconsin 54-1255 hypothetical protein (Pc12g00600) mRNA, complete cds	K07824	XP_002556963.1	B6GXU4	Pc12g00600 protein	512
Pc12g00610	95.68	84.81	90.245	7.68625	1.95542	91.89	101.39	91.52	94.9333	5.5947	1.97742	0.0730677	0.479003	0.319662	Penicillium chrysogenum Wisconsin 54-1255 hypothetical protein (Pc12g00610) mRNA, complete cds	-	XP_002556964.1	B6GXU5	Pc12g00610 protein	788
Pc12g00620	6.78	7.69	7.235	0.643467	0.859439	9.33	9.28	10.12	9.57667	0.471204	0.981214	0.404531	0.0172446	1.76335	Penicillium chrysogenum Wisconsin 54-1255 hypothetical protein (Pc12g00620) mRNA, complete cds	K09242	XP_002556965.1	B6GXU6	Pc12g00620 protein	663
Pc12g00640	1.04	1.04	1.04	0	0.0170333	0.79	1.3	2.09	1.39333	0.655006	0.144055	0.421957	0.521561	0.282695	Penicillium chrysogenum Wisconsin 54-1255 hypothetical protein (Pc12g00640) mRNA, complete cds	-	XP_002556966.1	B6GXU7	Pc12g00640 protein	168
Pc12g00650	51.17	51.25	51.21	0.0565685	1.70935	90.16	111.6	111.87	104.543	12.4571	2.0193	1.0296	0.0104798	1.97965	Penicillium chrysogenum Wisconsin 54-1255 hypothetical protein (Pc12g00650) mRNA, complete cds	-	XP_002556967.1	B6GXU8	Pc12g00650 protein	136
Pc12g00660	2.24	1.69	1.965	0.388909	0.293363	2.26	2.41	2.95	2.54	0.362905	0.404834	0.370299	0.18879	0.72402	Penicillium chrysogenum Wisconsin 54-1255 hypothetical protein (Pc12g00660) mRNA, complete cds	K01647	XP_002556968.1	B6GXU9	Pc12g00660 protein	469
Pc12g00670	0.08	0.25	0.165	0.120208	silent	0.08	0.08	0.5	0.22	0.242487	silent	n/a	n/a	n/a	Penicillium chrysogenum Wisconsin 54-1255 hypothetical protein (Pc12g00670) mRNA, complete cds	K01647	XP_002556969.1	B6GXV0	Pc12g00670 protein	506
Pc12g00680	0.58	0.77	0.675	0.13435	-0.170696	1.17	0.19	1.73	1.03	0.779487	0.0128372	0.609685	0.586982	0.231375	Penicillium chrysogenum Wisconsin 54-1255 hypothetical protein (Pc12g00680) mRNA, complete cds	K17439	XP_002556970.1	B6GXV1	Pc12g00680 protein	224
Pc12g00690	4.08	4.59	4.335	0.360624	0.636989	1.88	1.86	4.17	2.63667	1.32794	0.421055	-0.717317	0.190564	0.71996	Penicillium chrysogenum Wisconsin 54-1255 hypothetical protein (Pc12g00690) mRNA, complete cds	-	XP_002556971.1	B6GXV2	Pc12g00690 protein	473
Pc12g00700	0	0	0	0	silent	0	0.25	0	0.0833333	0.144338	silent	n/a	n/a	n/a	Penicillium chrysogenum Wisconsin 54-1255 hypothetical protein (Pc12g00700) mRNA, complete cds	K06910	XP_002556972.1	B6GXV3	Pc12g00700 protein	172
Pc12g00710	0.99	0.37	0.68	0.438406	-0.167491	0.63	1.24	0.62	0.83	0.355106	-0.0809219	0.287577	0.698217	0.15601	Penicillium chrysogenum Wisconsin 54-1255 hypothetical protein (Pc12g00710) mRNA, complete cds	-	XP_002556973.1	B6GXV4	Pc12g00710 protein	341
Pc12g00720	8.25	9.92	9.085	1.18087	0.958325	9.58	12.96	12.92	11.82	1.94	1.07262	0.379672	0.18072	0.742993	Penicillium chrysogenum Wisconsin 54-1255 hypothetical protein (Pc12g00720) mRNA, complete cds	K06902	XP_002556974.1	A7KAN0	Autophagy-related protein 22-2	607
Pc12g00730	8.6	12.5	10.55	2.75772	1.02325	8.69	19.46	22.82	16.99	7.38173	1.23019	0.687443	0.340059	0.468445	Penicillium chrysogenum Wisconsin 54-1255 hypothetical protein (Pc12g00730) mRNA, complete cds	-	XP_002556975.1	B6GXV6	Pc12g00730 protein	135
Pc12g00740	4.87	5.53	5.2	0.46669	0.716003	3.86	2.77	8.34	4.99	2.95193	0.698101	-0.0594718	0.930412	0.0313247	Penicillium chrysogenum Wisconsin 54-1255 hypothetical protein (Pc12g00740) mRNA, complete cds	-	XP_002556976.1	B6GXV7	Pc12g00740 protein	129
Pc12g00750	96.08	113.75	104.915	12.4946	2.02084	94.32	116.79	107.46	106.19	11.2887	2.02608	0.017427	0.912556	0.0397403	Penicillium chrysogenum Wisconsin 54-1255 hypothetical protein (Pc12g00750) mRNA, complete cds	-	XP_002556977.1	B6GXV8	Pc12g00750 protein	220
Pc12g00760	0.67	0.4	0.535	0.190919	-0.271646	0.68	2	1.21	1.29667	0.664254	0.112828	1.2772	0.228774	0.640593	Penicillium chrysogenum Wisconsin 54-1255 hypothetical protein (Pc12g00760) mRNA, complete cds	-	XP_002556978.1	B6GXV9	Uncharacterized protein	317
Pc12g00770	0	0	0	0	silent	0	0.43	0	0.143333	0.248261	silent	n/a	n/a	n/a	Penicillium chrysogenum Wisconsin 54-1255 hypothetical protein (Pc12g00770) mRNA, complete cds	-	XP_002556979.1	B6GXW0	Uncharacterized protein	106
Pc12g00780	8.34	7.18	7.76	0.820244	0.889862	9.72	14.32	10.97	11.67	2.37855	1.06707	0.588676	0.121544	0.915265	Penicillium chrysogenum Wisconsin 54-1255 hypothetical protein (Pc12g00780) mRNA, complete cds	K08141	XP_002556980.1	B6GY51	Pc12g00780 protein	556
Pc12g00790	8.64	8.6	8.62	0.0282843	0.935507	8.12	10.6	8.38	9.03333	1.36299	0.955848	0.0675706	0.711427	0.14787	Penicillium chrysogenum Wisconsin 54-1255 hypothetical protein (Pc12g00790) mRNA, complete cds	-	XP_002556981.1	B6GY52	Pc12g00790 protein	485
Pc12g00810	0.43	0.42	0.425	0.00707107	-0.371611	0.97	0.64	0.21	0.606667	0.381095	-0.21705	0.513441	0.567982	0.245665	Penicillium chrysogenum Wisconsin 54-1255 hypothetical protein (Pc12g00810) mRNA, complete cds	K15378	XP_002556982.1	B6GY53	Pc12g00810 protein	395
Pc12g00820	9.04	6.47	7.755	1.81726	0.889582	6.72	10.89	7.92	8.51	2.1467	0.92993	0.134032	0.712714	0.147084	Penicillium chrysogenum Wisconsin 54-1255 hypothetical protein (Pc12g00820) mRNA, complete cds	K00135	XP_002556983.1	B6GY54	Pc12g00820 protein	559
Pc12g00830	119.88	131.91	125.895	8.50649	2.10001	107.01	113.98	112.49	111.16	3.67041	2.04595	-0.179583	0.0675415	1.17043	Penicillium chrysogenum Wisconsin 54-1255 hypothetical protein (Pc12g00830) mRNA, complete cds	K17742	XP_002556984.1	B6GY55	Pc12g00830 protein	266
Pc12g00850	0.4	0.48	0.44	0.0565685	-0.356547	0.57	0.56	0.48	0.536667	0.0493288	-0.270295	0.286523	0.133774	0.873629	Penicillium chrysogenum Wisconsin 54-1255 hypothetical protein (Pc12g00850) mRNA, complete cds	K15196	XP_002556985.1	B6GY56	Pc12g00850 protein	518
Pc12g00860	0.07	0	0.035	0.0494975	silent	0	0.13	0.07	0.0666667	0.0650641	silent	n/a	n/a	n/a	Penicillium chrysogenum Wisconsin 54-1255 hypothetical protein (Pc12g00860) mRNA, complete cds	K08157	XP_002556986.1	B6GY57	Pc12g00860 protein	628
Pc12g00870	12.38	13.41	12.895	0.72832	1.11042	6.72	9.26	7.83	7.93667	1.27336	0.899638	-0.700207	0.016794	1.77485	Penicillium chrysogenum Wisconsin 54-1255 hypothetical protein (Pc12g00870) mRNA, complete cds	K00606	XP_002556987.1	B6GY58	Pc12g00870 protein	461
Pc12g00880	11.59	15.27	13.43	2.60215	1.12808	6.58	9.03	7.95	7.85333	1.22786	0.895054	-0.774082	0.0430181	1.36635	Penicillium chrysogenum Wisconsin 54-1255 hypothetical protein (Pc12g00880) mRNA, complete cds	K18587	XP_002556988.1	B6GY59	Pc12g00880 protein	382
Pc12g00890	11.65	14.19	12.92	1.79605	1.11126	4.08	6.24	6.18	5.5	1.23012	0.740363	-1.2321	0.0110818	1.95539	Penicillium chrysogenum Wisconsin 54-1255 hypothetical protein (Pc12g00890) mRNA, complete cds	K19564	XP_002556989.1	B6GY60	Pc12g00890 protein	528
Pc12g00900	0	0.28	0.14	0.19799	silent	0.43	0.42	0.14	0.33	0.164621	-0.481486	1.23704	0.323187	0.490546	Penicillium chrysogenum Wisconsin 54-1255 hypothetical protein (Pc12g00900) mRNA, complete cds	-	XP_002556990.1	B6GY61	Uncharacterized protein	301
Pc12g00910	13.82	16.67	15.245	2.01525	1.18313	12.82	16.06	18.54	15.8067	2.8684	1.19884	0.052197	0.829141	0.0813717	Penicillium chrysogenum Wisconsin 54-1255 hypothetical protein (Pc12g00910) mRNA, complete cds	-	XP_002556991.1	B6GY62	Pc12g00910 protein	263
Pc12g00920	8.88	9.57	9.225	0.487904	0.964966	12.9	12.64	14.33	13.29	0.91	1.12352	0.52672	0.0112284	1.94968	Penicillium chrysogenum Wisconsin 54-1255 hypothetical protein (Pc12g00920) mRNA, complete cds	-	XP_002556992.1	B6GY63	Pc12g00920 protein	454
Pc12g00930	0.1	0	0.05	0.0707107	silent	0	0	0	0	0	silent	-7	0.272228	0.565067	Penicillium chrysogenum Wisconsin 54-1255 hypothetical protein (Pc12g00930) mRNA, complete cds	-	XP_002556993.1	B6GY64	Pc12g00930 protein	424
Pc12g00940	38.54	39.32	38.93	0.551543	1.59028	49.95	49.8	48.46	49.4033	0.820386	1.69376	0.343726	0.000586946	3.2314	Penicillium chrysogenum Wisconsin 54-1255 hypothetical protein (Pc12g00940) mRNA, complete cds	-	XP_002556994.1	B6GY65	Pc12g00940 protein	263
Pc12g00950	3.73	4.69	4.21	0.678823	0.624282	4.38	5.69	5.21	5.09333	0.662747	0.707002	0.27479	0.243381	0.613714	Penicillium chrysogenum Wisconsin 54-1255 hypothetical protein (Pc12g00950) mRNA, complete cds	K01811	XP_002556995.1	B6GY66	Pc12g00950 protein	758
Pc12g00960	0.23	0.61	0.42	0.268701	-0.376751	0.39	0.69	0.69	0.59	0.173205	-0.229148	0.490326	0.440355	0.356197	Penicillium chrysogenum Wisconsin 54-1255 hypothetical protein (Pc12g00960) mRNA, complete cds	K19801	XP_002556996.1	B6GY67	Pc12g00960 protein	546
Pc12g00970	3.14	2.05	2.595	0.770746	0.414137	2.6	3.8	2.94	3.11333	0.618493	0.493226	0.262726	0.460849	0.336441	Penicillium chrysogenum Wisconsin 54-1255 hypothetical protein (Pc12g00970) mRNA, complete cds	-	XP_002556997.1	B6GY68	Pc12g00970 protein	806
Pc12g00980	32.08	29.98	31.03	1.48492	1.49178	30.62	35.08	30.13	31.9433	2.72746	1.50438	0.0418512	0.703228	0.152904	Penicillium chrysogenum Wisconsin 54-1255 hypothetical protein (Pc12g00980) mRNA, complete cds	-	XP_002556998.1	B6GYG1	Pc12g00980 protein	703
Pc12g00990	34.07	25.86	29.965	5.80535	1.47661	32.09	36.87	30.89	33.2833	3.16356	1.52223	0.151522	0.453485	0.343437	Penicillium chrysogenum Wisconsin 54-1255 hypothetical protein (Pc12g00990) mRNA, complete cds	-	XP_002556999.1	B6GYG2	Pc12g00990 protein	153
Pc12g01000	60.02	58.45	59.235	1.11016	1.77258	46.58	60.2	45.78	50.8533	8.10433	1.70632	-0.220108	0.261147	0.583114	Penicillium chrysogenum Wisconsin 54-1255 hypothetical protein (Pc12g01000) mRNA, complete cds	-	XP_002557000.1	B6GYG3	Pc12g01000 protein	267
Pc12g01010	116.42	128.64	122.53	8.64084	2.08824	102.94	100.34	100.97	101.417	1.35633	2.00611	-0.27284	0.0201764	1.69516	Penicillium chrysogenum Wisconsin 54-1255 hypothetical protein (Pc12g01010) mRNA, complete cds	-	XP_002557001.1	B6GYG4	Pc12g01010 protein	549
Pc12g01020	321.04	332.57	326.805	8.15294	2.51429	229.06	266.58	251.99	249.21	18.9139	2.39657	-0.391068	0.0133525	1.87444	Penicillium chrysogenum Wisconsin 54-1255 hypothetical protein (Pc12g01020) mRNA, complete cds	K01620	XP_002557002.1	B6GYG5	Pc12g01020 protein	390
Pc12g01030	49.04	49.44	49.24	0.282843	1.69232	67.28	62.41	67.88	65.8567	2.99994	1.8186	0.419499	0.00507489	2.29457	Penicillium chrysogenum Wisconsin 54-1255 hypothetical protein (Pc12g01030) mRNA, complete cds	K02831	XP_002557003.1	B6GYG6	Pc12g01030 protein	1029
Pc12g01040	4.13	3.47	3.8	0.46669	0.579784	3.25	4.76	5.6	4.53667	1.19081	0.656737	0.255633	0.482284	0.316697	Penicillium chrysogenum Wisconsin 54-1255 hypothetical protein (Pc12g01040) mRNA, complete cds	K05531	XP_002557004.1	B6GYG7	Pc12g01040 protein	457
Pc12g01050	221.18	204.55	212.865	11.7592	2.3281	205.93	208.2	227.43	213.853	11.8124	2.33012	0.00668294	0.932649	0.0302819	Penicillium chrysogenum Wisconsin 54-1255 hypothetical protein (Pc12g01050) mRNA, complete cds	-	XP_002557005.1	B6GYG8	Pc12g01050 protein	103
Pc12g01060	56.47	49.88	53.175	4.65983	1.72571	54.85	52.67	63.13	56.8833	5.51849	1.75499	0.0972579	0.495291	0.305139	Penicillium chrysogenum Wisconsin 54-1255 hypothetical protein (Pc12g01060) mRNA, complete cds	K14650	XP_002557006.1	B6GYG9	Pc12g01060 protein	534
Pc12g01070	0	0.05	0.025	0.0353553	silent	0.05	0.05	0.11	0.07	0.034641	silent	n/a	n/a	n/a	Penicillium chrysogenum Wisconsin 54-1255 hypothetical protein (Pc12g01070) mRNA, complete cds	-	XP_002557007.1	B6GYH0	Pc12g01070 protein	771
Pc12g01080	2.88	4.41	3.645	1.08187	0.561698	3.99	8.01	5.87	5.95667	2.0114	0.775003	0.708586	0.24518	0.610514	Penicillium chrysogenum Wisconsin 54-1255 hypothetical protein (Pc12g01080) mRNA, complete cds	K01216	XP_002557008.1	B6GYH1	Pc12g01080 protein	353
Pc12g01090	0	0	0	0	silent	0.12	0.12	0.12	0.12	0	silent	n/a	n/a	n/a	Penicillium chrysogenum Wisconsin 54-1255 hypothetical protein (Pc12g01090) mRNA, complete cds	K01216	XP_002557009.1	B6GYH2	Pc12g01090 protein	359
Pc12g01100	40.59	35.24	37.915	3.78302	1.57881	38.2	45.85	41.78	41.9433	3.82761	1.62266	0.145673	0.330903	0.480299	Penicillium chrysogenum Wisconsin 54-1255 hypothetical protein (Pc12g01100) mRNA, complete cds	K14650	XP_002557010.1	B6GYH3	Pc12g01100 protein	217
Pc12g01110	54.27	48.08	51.175	4.37699	1.70906	59.26	52.31	55.15	55.5733	3.49429	1.74487	0.118954	0.295461	0.5295	Penicillium chrysogenum Wisconsin 54-1255 hypothetical protein (Pc12g01110) mRNA, complete cds	K03132	XP_002557011.1	B6GYH4	Pc12g01110 protein	479
Pc12g01120	64.64	61.68	63.16	2.09304	1.80044	76.03	70.18	72.39	72.8667	2.95399	1.86253	0.206248	0.0291067	1.53601	Penicillium chrysogenum Wisconsin 54-1255 hypothetical protein (Pc12g01120) mRNA, complete cds	-	XP_002557012.1	B6GYH5	Pc12g01120 protein	212
Pc12g01140	4.69	5.02	4.855	0.233345	0.686189	3.16	3.84	3.72	3.57333	0.362951	0.553074	-0.442201	0.0229564	1.6391	Penicillium chrysogenum Wisconsin 54-1255 hypothetical protein (Pc12g01140) mRNA, complete cds	K13953	XP_002557013.1	B6GYH6	Pc12g01140 protein	352
Pc12g01150	0.32	0.32	0.32	0	-0.49485	0.64	0.32	0.32	0.426667	0.184752	-0.369911	0.415037	0.495025	0.305373	Penicillium chrysogenum Wisconsin 54-1255 hypothetical protein (Pc12g01150) mRNA, complete cds	-	XP_002557014.1	B6GYH7	Pc12g01150 protein	140
Pc12g01170	17.27	17.18	17.225	0.0636396	1.23616	21.73	25.22	23.24	23.3967	1.75027	1.36915	0.441799	0.0179169	1.74674	Penicillium chrysogenum Wisconsin 54-1255 hypothetical protein (Pc12g01170) mRNA, complete cds	K10576	XP_002557016.1	B6GYH9	Pc12g01170 protein	272
Pc12g01190	0	0	0	0	silent	0	0	0.37	0.123333	0.21362	silent	n/a	n/a	n/a	Penicillium chrysogenum Wisconsin 54-1255 hypothetical protein (Pc12g01190) mRNA, complete cds	-	XP_002557018.1	B6GYI1	Uncharacterized protein	232
Pc12g01200	0	0.35	0.175	0.247487	silent	0.71	1.41	1.06	1.06	0.35	0.0253059	2.59864	0.0561203	1.25088	Penicillium chrysogenum Wisconsin 54-1255 hypothetical protein (Pc12g01200) mRNA, complete cds	-	XP_002557019.1	B6GYI2	Uncharacterized protein	127
Pc12g01210	0.98	0.33	0.655	0.459619	-0.183759	0.33	1.64	1.64	1.20333	0.756329	0.0803859	0.87747	0.437346	0.359175	Penicillium chrysogenum Wisconsin 54-1255 hypothetical protein (Pc12g01210) mRNA, complete cds	-	XP_002557020.1	B6GYI3	Uncharacterized protein	136
Pc12g01220	14.39	12.15	13.27	1.58392	1.12287	27.54	30.23	28.34	28.7033	1.38132	1.45793	1.11305	0.00136082	2.8662	Penicillium chrysogenum Wisconsin 54-1255 hypothetical protein (Pc12g01220) mRNA, complete cds	K12813	XP_002557021.1	B6GYI4	Pc12g01220 protein	199
Pc12g01230	25.82	22.87	24.345	2.08597	1.38641	24.74	20.61	21.66	22.3367	2.14654	1.34902	-0.124212	0.37696	0.423705	Penicillium chrysogenum Wisconsin 54-1255 hypothetical protein (Pc12g01230) mRNA, complete cds	-	XP_002557022.1	B6GYI5	Pc12g01230 protein	257
Pc12g01240	70.62	73.87	72.245	2.2981	1.85881	71.3	57.46	67.7	65.4867	7.18057	1.81615	-0.141697	0.305835	0.514513	Penicillium chrysogenum Wisconsin 54-1255 hypothetical protein (Pc12g01240) mRNA, complete cds	-	XP_002557023.1	B6GYR3	Pc12g01240 protein	656
Pc12g01250	717.18	547.69	632.435	119.848	2.80102	1013.27	962.82	869.23	948.44	73.0888	2.97701	0.584639	0.0322566	1.49138	Penicillium chrysogenum Wisconsin 54-1255 hypothetical protein (Pc12g01250) mRNA, partial cds	-	XP_002557024.1	B6GYR4	Pc12g01250 protein (Fragment)	67
Pc12g01260	271.67	232.02	251.845	28.0368	2.40113	334.98	306.27	323.7	321.65	14.4644	2.50738	0.352956	0.031654	1.49957	Penicillium chrysogenum Wisconsin 54-1255 hypothetical protein (Pc12g01260) mRNA, complete cds	K19849	XP_002557025.1	B6GYR5	Pc12g01260 protein	541
Pc12g01270	18.82	16.27	17.545	1.80312	1.24415	18.64	16.69	18.16	17.83	1.01602	1.25115	0.0232468	0.829665	0.0810974	Penicillium chrysogenum Wisconsin 54-1255 hypothetical protein (Pc12g01270) mRNA, complete cds	-	XP_002557026.1	B6GYR6	Pc12g01270 protein	1441
Pc12g01280	1.07	0.53	0.8	0.381838	-0.09691	1.35	2.14	1.47	1.65333	0.425715	0.21836	1.04731	0.107822	0.967293	Penicillium chrysogenum Wisconsin 54-1255 hypothetical protein (Pc12g01280) mRNA, complete cds	-	XP_002557027.1	B6GYR7	Pc12g01280 protein	317
Pc12g01290	44.07	43.96	44.015	0.0777817	1.6436	41.75	39.58	39.79	40.3733	1.19684	1.60609	-0.124593	0.0266257	1.5747	Penicillium chrysogenum Wisconsin 54-1255 hypothetical protein (Pc12g01290) mRNA, complete cds	-	XP_002557028.1	B6GYR8	Pc12g01290 protein	710
Pc12g01300	1.32	1.25	1.285	0.0494975	0.108903	1.39	1.88	1.07	1.44667	0.407962	0.160368	0.170964	0.633006	0.198592	Penicillium chrysogenum Wisconsin 54-1255 hypothetical protein (Pc12g01300) mRNA, complete cds	K14855	XP_002557029.1	B6GYR9	Pc12g01300 protein	664
Pc12g01310	0.27	0	0.135	0.190919	silent	0.41	0.27	0	0.226667	0.208407	silent	n/a	n/a	n/a	Penicillium chrysogenum Wisconsin 54-1255 hypothetical protein (Pc12g01310) mRNA, complete cds	-	XP_002557030.1	B6GYS0	Pc12g01310 protein	314
Pc12g01320	16.4	17.29	16.845	0.629325	1.22647	28.28	28.96	32.94	30.06	2.51722	1.47799	0.835525	0.00614596	2.21141	Penicillium chrysogenum Wisconsin 54-1255 hypothetical protein (Pc12g01320) mRNA, complete cds	K08900	XP_002557031.1	B6GYS1	Pc12g01320 protein	598
Pc12g01330	77.59	78.48	78.035	0.629325	1.89229	136.63	120.45	131.76	129.613	8.30086	2.11265	0.732021	0.00363316	2.43972	Penicillium chrysogenum Wisconsin 54-1255 hypothetical protein (Pc12g01330) mRNA, complete cds	K06113	XP_002557032.1	B6GYS2	Pc12g01330 protein	331
Pc12g01340	0.88	0	0.44	0.622254	-0.356547	0.59	0.58	0.59	0.586667	0.0057735	-0.231609	0.415037	0.685063	0.16427	Penicillium chrysogenum Wisconsin 54-1255 hypothetical protein (Pc12g01340) mRNA, complete cds	-	XP_002557033.1	B6GYS3	Uncharacterized protein	151
Pc12g01360	2.17	2.47	2.32	0.212132	0.365488	5.02	4.64	2.8	4.15333	1.18732	0.618397	0.840145	0.132093	0.879121	Penicillium chrysogenum Wisconsin 54-1255 hypothetical protein (Pc12g01360) mRNA, complete cds	-	XP_002557034.1	B6GYS4	Uncharacterized protein	143
Pc12g01370	12.02	13.67	12.845	1.16673	1.10873	11.9	14.52	13.16	13.1933	1.31032	1.12035	0.0386022	0.782503	0.106514	Penicillium chrysogenum Wisconsin 54-1255 hypothetical protein (Pc12g01370) mRNA, complete cds	-	XP_002557035.1	B6GYS5	Pc12g01370 protein	512
Pc12g01380	0	0.44	0.22	0.311127	silent	0.45	0.88	0.44	0.59	0.251197	-0.229148	1.42321	0.23382	0.631119	Penicillium chrysogenum Wisconsin 54-1255 hypothetical protein (Pc12g01380) mRNA, complete cds	-	XP_002557036.1	B6GYS6	Uncharacterized protein	104
Pc12g01390	17.86	16.06	16.96	1.27279	1.22943	22.99	24.04	22.87	23.3	0.643661	1.36736	0.458194	0.00457386	2.33972	Penicillium chrysogenum Wisconsin 54-1255 hypothetical protein (Pc12g01390) mRNA, complete cds	-	XP_002557037.1	B6GYS7	Pc12g01390 protein	346
Pc12g01400	42.75	43.27	43.01	0.367696	1.63357	47.65	49.86	51.55	49.6867	1.95577	1.69624	0.208187	0.0200061	1.69884	Penicillium chrysogenum Wisconsin 54-1255 hypothetical protein (Pc12g01400) mRNA, complete cds	-	XP_002557038.1	B6GYS8	Pc12g01400 protein	402
Pc12g01410	0.59	0	0.295	0.417193	silent	0	0.59	0.39	0.326667	0.300056	-0.485895	0.147104	0.925946	0.0334143	Penicillium chrysogenum Wisconsin 54-1255 hypothetical protein (Pc12g01410) mRNA, complete cds	-	XP_002557039.1	B6GYS9	Uncharacterized protein	219
Pc12g01420	51.91	47.36	49.635	3.21734	1.69579	70.98	72.38	69.48	70.9467	1.45029	1.85093	0.515377	0.001795	2.74593	Penicillium chrysogenum Wisconsin 54-1255 hypothetical protein (Pc12g01420) mRNA, complete cds	K14654	XP_002557040.1	B6GYT0	Pc12g01420 protein	277
Pc12g01450	405.78	352.09	378.935	37.9646	2.57856	421.76	429.66	425.33	425.583	3.95609	2.62898	0.167491	0.10437	0.981425	Penicillium chrysogenum Wisconsin 54-1255 hypothetical protein (Pc12g01450) mRNA, complete cds	-	XP_002557041.1	B6GYT1	Pc12g01450 protein	202
Pc12g01460	5.06	3.41	4.235	1.16673	0.626853	19.94	17.01	15.27	17.4067	2.36013	1.24072	2.03921	0.00582247	2.23489	Penicillium chrysogenum Wisconsin 54-1255 hypothetical protein (Pc12g01460) mRNA, complete cds	-	XP_002557042.1	B6GYT2	Pc12g01460 protein	561
Pc12g01470	0	0	0	0	silent	0	0	0.39	0.13	0.225167	silent	n/a	n/a	n/a	Penicillium chrysogenum Wisconsin 54-1255 hypothetical protein (Pc12g01470) mRNA, complete cds	-	XP_002557043.1	B6GYT3	Uncharacterized protein	116
Pc12g01480	0	0.64	0.32	0.452548	-0.49485	0	0.64	0.32	0.32	0.32	-0.49485	0	1	0	Penicillium chrysogenum Wisconsin 54-1255 hypothetical protein (Pc12g01480) mRNA, complete cds	-	XP_002557044.1	B6GYT4	Uncharacterized protein	138
Pc12g01500	3.44	2.93	3.185	0.360624	0.503109	5.95	4.9	5.4	5.41667	0.525198	0.733732	0.766112	0.0143571	1.84293	Penicillium chrysogenum Wisconsin 54-1255 hypothetical protein (Pc12g01500) mRNA, complete cds	-	XP_002557045.1	B6GYT5	Uncharacterized protein	178
Pc12g01510	1.48	0.94	1.21	0.381838	0.0827854	2.04	1.88	2.97	2.29667	0.588586	0.361098	0.924534	0.109796	0.959415	Penicillium chrysogenum Wisconsin 54-1255 hypothetical protein (Pc12g01510) mRNA, complete cds	-	XP_002557046.1	B6GYT6	Uncharacterized protein	315
Pc12g01520	6.2	7.76	6.98	1.10309	0.843855	6.46	6.78	7.6	6.94667	0.587991	0.841776	-0.00690616	0.96636	0.0148611	Penicillium chrysogenum Wisconsin 54-1255 hypothetical protein (Pc12g01520) mRNA, complete cds	K01181	XP_002557047.1	B6GYT7	Endo-1,4-beta-xylanase (EC 3.2.1.8)	216
Pc12g01530	0.55	0.91	0.73	0.254558	-0.136677	1.66	1.82	0.91	1.46333	0.485833	0.165343	1.00329	0.153787	0.813081	Penicillium chrysogenum Wisconsin 54-1255 hypothetical protein (Pc12g01530) mRNA, complete cds	-	XP_002557048.1	B6GYT8	Uncharacterized protein	236
Pc12g01540	0.75	0.52	0.635	0.162635	-0.197226	2.1	3.16	2.07	2.44333	0.620833	0.387983	1.94402	0.0310969	1.50728	Penicillium chrysogenum Wisconsin 54-1255 hypothetical protein (Pc12g01540) mRNA, complete cds	K14708	XP_002557049.1	B6GZ27	Pc12g01540 protein	722
Pc12g01550	29.59	30.21	29.9	0.438406	1.47567	34.29	29.33	31.14	31.5867	2.50999	1.4995	0.0791702	0.436845	0.359673	Penicillium chrysogenum Wisconsin 54-1255 hypothetical protein (Pc12g01550) mRNA, complete cds	K10392	XP_002557050.1	B6GZ28	Pc12g01550 protein	436
Pc12g01560	6.89	6.53	6.71	0.254558	0.826723	7.14	7.51	6.89	7.18	0.311929	0.856124	0.0976711	0.178261	0.748942	Penicillium chrysogenum Wisconsin 54-1255 hypothetical protein (Pc12g01560) mRNA, complete cds	K10392	XP_002557051.1	B6GZ29	Pc12g01560 protein	1633
Pc12g01570	3.73	3.09	3.41	0.452548	0.532754	3.45	5.58	3.11	4.04667	1.33874	0.607097	0.246962	0.57884	0.237442	Penicillium chrysogenum Wisconsin 54-1255 hypothetical protein (Pc12g01570) mRNA, complete cds	-	XP_002557052.1	B6GZ30	Uncharacterized protein	143
Pc12g01580	0	0	0	0	silent	0.19	0	0.19	0.126667	0.109697	silent	n/a	n/a	n/a	Penicillium chrysogenum Wisconsin 54-1255 hypothetical protein (Pc12g01580) mRNA, complete cds	-	XP_002557053.1	B6GZ31	Uncharacterized protein	230
Pc12g01590	66.02	60.1	63.06	4.18607	1.79975	70.97	54.42	60.76	62.05	8.35007	1.79274	-0.023294	0.888143	0.0515173	Penicillium chrysogenum Wisconsin 54-1255 hypothetical protein (Pc12g01590) mRNA, complete cds	K08064	XP_002557054.1	B6GZ32	Pc12g01590 protein	361
Pc12g01600	24.31	21.25	22.78	2.16375	1.35755	29.13	30.14	23.27	27.5133	3.70937	1.43954	0.272363	0.211654	0.674373	Penicillium chrysogenum Wisconsin 54-1255 hypothetical protein (Pc12g01600) mRNA, complete cds	-	XP_002557055.1	B6GZ33	Uncharacterized protein	247
Pc12g01610	34.17	37.78	35.975	2.55266	1.556	39.65	41.2	43.51	41.4533	1.94243	1.61756	0.204493	0.0694594	1.15827	Penicillium chrysogenum Wisconsin 54-1255 hypothetical protein (Pc12g01610) mRNA, complete cds	-	XP_002557056.1	B6GZ34	Pc12g01610 protein	270
Pc12g01620	64.8	62.85	63.825	1.37886	1.80499	70.33	64.88	65.73	66.98	2.93215	1.82595	0.0696087	0.264252	0.577982	Penicillium chrysogenum Wisconsin 54-1255 hypothetical protein (Pc12g01620) mRNA, complete cds	-	XP_002557057.1	B6GZ35	Pc12g01620 protein	889
Pc12g01630	25.87	30.71	28.29	3.4224	1.45163	30.74	27.03	29.76	29.1767	1.92256	1.46504	0.0445229	0.725985	0.139072	Penicillium chrysogenum Wisconsin 54-1255 hypothetical protein (Pc12g01630) mRNA, complete cds	-	XP_002557058.1	B6GZ36	Pc12g01630 protein	380
Pc12g01640	100.62	108.29	104.455	5.42351	2.01893	119.42	100.69	105.25	108.453	9.76725	2.03524	0.0541928	0.644444	0.190815	Penicillium chrysogenum Wisconsin 54-1255 hypothetical protein (Pc12g01640) mRNA, complete cds	K09043	XP_002557059.1	B6GZ37	Pc12g01640 protein	410
Pc12g01650	148.51	158.65	153.58	7.17006	2.18633	160.84	151.14	161.8	157.927	5.89699	2.19846	0.0402644	0.50778	0.294325	Penicillium chrysogenum Wisconsin 54-1255 hypothetical protein (Pc12g01650) mRNA, complete cds	K03251	XP_002557060.1	B6GZ38	Eukaryotic translation initiation factor 3 subunit D (eIF3d)	588
Pc12g01660	0	0.86	0.43	0.608112	-0.366532	0	0	0	0	0	silent	-7	0.272228	0.565067	Penicillium chrysogenum Wisconsin 54-1255 hypothetical protein (Pc12g01660) mRNA, partial cds	-	XP_002557061.1	B6GZ39	Pc12g01660 protein (Fragment)	106
Pc12g01670	0.66	0.82	0.74	0.113137	-0.130768	1	0.99	0.83	0.94	0.0953939	-0.0268721	0.345135	0.12011	0.92042	Penicillium chrysogenum Wisconsin 54-1255 hypothetical protein (Pc12g01670) mRNA, complete cds	K20032	XP_002557062.1	B6GZ40	Pc12g01670 protein	259
Pc12g01680	0	0.33	0.165	0.233345	silent	0	0	0	0	0	silent	-7	0.272228	0.565067	Penicillium chrysogenum Wisconsin 54-1255 hypothetical protein (Pc12g01680) mRNA, complete cds	-	XP_002557063.1	B6GZ41	Uncharacterized protein	133
Pc12g01700	2.48	2.78	2.63	0.212132	0.419956	2.82	3.41	5.9	4.04333	1.63476	0.60674	0.620482	0.331713	0.479238	Penicillium chrysogenum Wisconsin 54-1255 hypothetical protein (Pc12g01700) mRNA, complete cds	K01607	XP_002557065.1	B6GZ43	Pc12g01700 protein	143
Pc12g01710	0	0.06	0.03	0.0424264	silent	0	0	0	0	0	silent	-7	0.272228	0.565067	Penicillium chrysogenum Wisconsin 54-1255 hypothetical protein (Pc12g01710) mRNA, complete cds	-	XP_002557066.1	B6GZ44	Pc12g01710 protein	644
Pc12g01720	9.35	6.44	7.895	2.05768	0.897352	5.45	11.84	10.43	9.24	3.3571	0.965672	0.226954	0.655722	0.18328	Penicillium chrysogenum Wisconsin 54-1255 hypothetical protein (Pc12g01720) mRNA, partial cds	-	XP_002557067.1	B6GZ45	Uncharacterized protein (Fragment)	125
Pc12g01730	17.98	14.76	16.37	2.27688	1.21405	24.54	27.55	27.99	26.6933	1.87777	1.4264	0.705425	0.0112534	1.94872	Penicillium chrysogenum Wisconsin 54-1255 hypothetical protein (Pc12g01730) mRNA, complete cds	K01641	XP_002557068.1	B6GZ46	3-hydroxy-3-methylglutaryl coenzyme A synthase (HMG-CoA synthase) (EC 2.3.3.10)	453
Pc12g01740	7.38	8.16	7.77	0.551543	0.890421	7.05	8.59	11.08	8.90667	2.03358	0.949715	0.196971	0.514798	0.288363	Penicillium chrysogenum Wisconsin 54-1255 hypothetical protein (Pc12g01740) mRNA, complete cds	-	XP_002557069.1	B6GZ47	Hydrophobin	111
Pc12g01750	9.59	8.13	8.86	1.03238	0.947434	19.78	20.57	19.45	19.9333	0.575529	1.29958	1.1698	0.000532734	3.27349	Penicillium chrysogenum Wisconsin 54-1255 hypothetical protein (Pc12g01750) mRNA, complete cds	K08286	XP_002557070.1	B6GZ48	Pc12g01750 protein	327
Pc12g01760	68.24	69.17	68.705	0.657609	1.83699	124.85	117.69	122.79	121.777	3.68599	2.08556	0.825751	0.000310229	3.50832	Penicillium chrysogenum Wisconsin 54-1255 hypothetical protein (Pc12g01760) mRNA, complete cds	K13800	XP_002557071.1	B6GZ49	Pc12g01760 protein	334
Pc12g01770	7.71	11.86	9.785	2.93449	0.990561	17	13.64	18.23	16.29	2.37594	1.21192	0.735343	0.0697627	1.15638	Penicillium chrysogenum Wisconsin 54-1255 hypothetical protein (Pc12g01770) mRNA, complete cds	K07023	XP_002557072.1	B6GZ50	Uncharacterized protein	128
Pc12g01780	38.68	41.38	40.03	1.90919	1.60239	107.84	109.67	119.72	112.41	6.39643	2.0508	1.48962	0.000662016	3.17913	Penicillium chrysogenum Wisconsin 54-1255 hypothetical protein (Pc12g01780) mRNA, complete cds	K08852	XP_002557073.1	B6GZ51	Pc12g01780 protein	279
Pc12g01790	7	6.31	6.655	0.487904	0.823148	8.96	8.06	10.82	9.28	1.40755	0.967548	0.479686	0.0933177	1.03004	Penicillium chrysogenum Wisconsin 54-1255 hypothetical protein (Pc12g01790) mRNA, complete cds	K10798	XP_002557074.1	B6GZ52	Pc12g01790 protein	579
Pc12g01800	0.32	0.48	0.4	0.113137	-0.39794	0.98	0.97	0.73	0.893333	0.141539	-0.0489865	1.1592	0.0267453	1.57275	Penicillium chrysogenum Wisconsin 54-1255 hypothetical protein (Pc12g01800) mRNA, complete cds	K01130	XP_002557075.1	B6GZC3	Pc12g01800 protein	516
Pc12g01820	0.71	1.41	1.06	0.494975	0.0253059	0.62	0.79	1.5	0.97	0.466798	-0.0132283	-0.128008	0.849293	0.0709424	Penicillium chrysogenum Wisconsin 54-1255 hypothetical protein (Pc12g01820) mRNA, complete cds	-	XP_002557077.1	B6GZC5	Pc12g01820 protein	475
Pc12g01830	0	0	0	0	silent	0	0	0.08	0.0266667	0.046188	silent	n/a	n/a	n/a	Penicillium chrysogenum Wisconsin 54-1255 hypothetical protein (Pc12g01830) mRNA, complete cds	K08192	XP_002557078.1	B6GZC6	Pc12g01830 protein	506
Pc12g01840	4.13	3	3.565	0.799031	0.55206	2.14	4.42	3.52	3.36	1.14839	0.526339	-0.0854408	0.843627	0.0738494	Penicillium chrysogenum Wisconsin 54-1255 hypothetical protein (Pc12g01840) mRNA, complete cds	-	XP_002557079.1	B6GZC7	Peptidase M20 domain-containing protein 2	418
Pc12g01850	11.85	8.62	10.235	2.28395	1.01009	12.44	11.82	11.85	12.0367	0.349619	1.08051	0.233925	0.239699	0.620334	Penicillium chrysogenum Wisconsin 54-1255 hypothetical protein (Pc12g01850) mRNA, complete cds	-	XP_002557080.1	B6GZC8	Uncharacterized protein	101
Pc12g01860	18.59	17.47	18.03	0.79196	1.256	14.66	17.67	11.7	14.6767	2.98503	1.16663	-0.296875	0.235113	0.628724	Penicillium chrysogenum Wisconsin 54-1255 hypothetical protein (Pc12g01860) mRNA, complete cds	K03320	XP_002557081.1	B6GZC9	Pc12g01860 protein	522
Pc12g01870	0.33	0.46	0.395	0.0919239	-0.403403	0.33	0.56	0.49	0.46	0.117898	-0.337242	0.219781	0.563297	0.249262	Penicillium chrysogenum Wisconsin 54-1255 hypothetical protein (Pc12g01870) mRNA, complete cds	K13525	XP_002557082.1	B6GZD0	Pc12g01870 protein	1255
Pc12g01880	0.08	0.27	0.175	0.13435	silent	0.12	0.46	0.23	0.27	0.173494	silent	n/a	n/a	n/a	Penicillium chrysogenum Wisconsin 54-1255 hypothetical protein (Pc12g01880) mRNA, complete cds	K11701	XP_002557083.1	B6GZD1	Pc12g01880 protein	1084
Pc12g01890	0.91	1.41	1.16	0.353553	0.064458	1.84	2.32	2.83	2.33	0.495076	0.367356	1.00621	0.0661746	1.17931	Penicillium chrysogenum Wisconsin 54-1255 hypothetical protein (Pc12g01890) mRNA, complete cds	K00766	XP_002557084.1	B6GZD2	Pc12g01890 protein	417
Pc12g01900	4.25	2.79	3.52	1.03238	0.546543	3.11	4.24	3.71	3.68667	0.565361	0.566634	0.0667416	0.824256	0.0839379	Penicillium chrysogenum Wisconsin 54-1255 hypothetical protein (Pc12g01900) mRNA, complete cds	K16794	XP_002557085.1	B6GZD3	Nuclear distribution protein nudF 2 (Lissencephaly-1 homolog 2) (LIS-1 2)	464
Pc12g01910	0	0	0	0	silent	0.3	0	0	0.1	0.173205	silent	n/a	n/a	n/a	Penicillium chrysogenum Wisconsin 54-1255 hypothetical protein (Pc12g01910) mRNA, complete cds	-	XP_002557086.1	B6GZD4	Pc12g01910 protein	147
Pc12g01920	0.77	0	0.385	0.544472	-0.414539	0	0	0	0	0	silent	-7	0.272228	0.565067	Penicillium chrysogenum Wisconsin 54-1255 hypothetical protein (Pc12g01920) mRNA, complete cds	-	XP_002557087.1	B6GZD5	Uncharacterized protein	118
Pc12g01930	109.71	110.32	110.015	0.431335	2.04145	105.32	120.69	86.33	104.113	17.2118	2.01751	-0.0795454	0.676833	0.169518	Penicillium chrysogenum Wisconsin 54-1255 hypothetical protein (Pc12g01930) mRNA, complete cds	K03685	XP_002557088.1	B6GZD6	Pc12g01930 protein	153
Pc12g01940	1768.74	1603.84	1686.29	116.602	3.22693	1596.78	1723.62	1471.18	1597.19	126.221	3.20336	-0.0783137	0.485771	0.313569	Penicillium chrysogenum Wisconsin 54-1255 hypothetical protein (Pc12g01940) mRNA, complete cds	-	XP_002557089.1	B6GZD7	Pc12g01940 protein	90
Pc12g01950	13.74	13.74	13.74	0	1.13799	10.15	11.93	12.82	11.6333	1.3595	1.0657	-0.240117	0.129126	0.888985	Penicillium chrysogenum Wisconsin 54-1255 hypothetical protein (Pc12g01950) mRNA, complete cds	K03848	XP_002557090.1	B6GZD8	Pc12g01950 protein	631
Pc12g01960	1.36	1.43	1.395	0.0494975	0.144574	0.97	2.08	1.44	1.49667	0.557165	0.175125	0.101488	0.822733	0.084741	Penicillium chrysogenum Wisconsin 54-1255 hypothetical protein (Pc12g01960) mRNA, complete cds	K08165	XP_002557091.1	B6GZD9	Pc12g01960 protein	523
Pc12g01970	0.4	0	0.2	0.282843	silent	0.81	0.8	0.4	0.67	0.23388	-0.173925	1.74416	0.132881	0.876536	Penicillium chrysogenum Wisconsin 54-1255 hypothetical protein (Pc12g01970) mRNA, complete cds	-	XP_002557092.1	B6GZE0	Uncharacterized protein	113
Pc12g01990	0.49	0.49	0.49	0	-0.309804	0.99	0	0	0.33	0.571577	-0.481486	-0.570316	0.732225	0.135355	Penicillium chrysogenum Wisconsin 54-1255 hypothetical protein (Pc12g01990) mRNA, partial cds	K01800	XP_002557093.1	B6GZE1	Pc12g01990 protein (Fragment)	95
Pc12g02000	0.08	0.5	0.29	0.296985	silent	0.25	0.41	0.25	0.303333	0.092376	silent	n/a	n/a	n/a	Penicillium chrysogenum Wisconsin 54-1255 hypothetical protein (Pc12g02000) mRNA, complete cds	-	XP_002557094.1	B6GZE2	Pc12g02000 protein	504
Pc12g02020	1.11	1.11	1.11	0	0.045323	0	2.22	2.22	1.48	1.28172	0.170262	0.415037	0.724377	0.140035	Penicillium chrysogenum Wisconsin 54-1255 hypothetical protein (Pc12g02020) mRNA, partial cds	K13076	XP_002557096.1	B6GZE4	Pc12g02020 protein (EC 1.14.19.3) (Fragment)	48
Pc12g02040	0.4	0	0.2	0.282843	silent	0.13	0.4	0	0.176667	0.204042	silent	n/a	n/a	n/a	Penicillium chrysogenum Wisconsin 54-1255 endoarabinanase abnc-Penicillium chrysogenum (Pc12g02040) mRNA, complete cds	K06113	XP_002557098.1	B6GZL3	Arabinan endo-1,5-alpha-L-arabinosidase (EC 3.2.1.99)	320
Pc12g02050	1.53	1.76	1.645	0.162635	0.216166	2.62	3.18	2.13	2.64333	0.525389	0.422152	0.684271	0.0884529	1.05329	Penicillium chrysogenum Wisconsin 54-1255 hypothetical protein (Pc12g02050) mRNA, complete cds	K01207	XP_002557099.1	B6GZL4	Pc12g02050 protein	358
Pc12g02060	24.09	23.06	23.575	0.72832	1.37245	21.37	24.44	22.77	22.86	1.53698	1.35908	-0.0444324	0.595626	0.225027	Penicillium chrysogenum Wisconsin 54-1255 hypothetical protein (Pc12g02060) mRNA, complete cds	K14688	XP_002557100.1	B6GZL5	Pc12g02060 protein	414
Pc12g02070	46.88	45.08	45.98	1.27279	1.66257	39.1	36.15	40.9	38.7167	2.39809	1.5879	-0.248052	0.0319078	1.4961	Penicillium chrysogenum Wisconsin 54-1255 hypothetical protein (Pc12g02070) mRNA, complete cds	-	XP_002557101.1	B6GZL6	Pc12g02070 protein	661
Pc12g02080	40.09	43.78	41.935	2.60922	1.62258	48.82	42.62	64.68	52.04	11.377	1.71634	0.311466	0.32433	0.489013	Penicillium chrysogenum Wisconsin 54-1255 hypothetical protein (Pc12g02080) mRNA, complete cds	K08139	XP_002557102.1	B6GZL7	Pc12g02080 protein	524
Pc12g02100	10.21	7.39	8.8	1.99404	0.944483	12.71	13.13	16.58	14.14	2.12351	1.15045	0.684207	0.0672562	1.17227	Penicillium chrysogenum Wisconsin 54-1255 hypothetical protein (Pc12g02100) mRNA, complete cds	-	XP_002557103.1	B6GZL8	Pc12g02100 protein	789
Pc12g02110	5.56	4.84	5.2	0.509117	0.716003	5.33	9.28	9.03	7.88	2.2119	0.896526	0.599684	0.206953	0.684128	Penicillium chrysogenum Wisconsin 54-1255 hypothetical protein (Pc12g02110) mRNA, complete cds	-	XP_002557104.1	B6GZL9	Pc12g02110 protein	306
Pc12g02120	0.77	1.79	1.28	0.721249	0.10721	2.34	2.83	3.09	2.75333	0.380832	0.439859	1.10504	0.0530653	1.27519	Penicillium chrysogenum Wisconsin 54-1255 hypothetical protein (Pc12g02120) mRNA, complete cds	-	XP_002557105.1	B6GZM0	Pc12g02120 protein	329
Pc12g02130	9.73	7.47	8.6	1.59806	0.934498	8.34	7.4	8.71	8.15	0.675352	0.911158	-0.0775366	0.677694	0.168966	Penicillium chrysogenum Wisconsin 54-1255 hypothetical protein (Pc12g02130) mRNA, complete cds	-	XP_002557106.1	B6GZM1	Pc12g02130 protein	453
Pc12g02140	0.6	0.15	0.375	0.318198	-0.425969	0.3	0.15	0.52	0.323333	0.1861	-0.49035	-0.213868	0.827636	0.0821605	Penicillium chrysogenum Wisconsin 54-1255 hypothetical protein (Pc12g02140) mRNA, complete cds	K08139	XP_002557107.1	B6GZM2	Pc12g02140 protein	559
Pc12g02160	2.92	2.1	2.51	0.579828	0.399674	4.27	4.93	5.52	4.90667	0.625327	0.690787	0.967056	0.0231377	1.63568	Penicillium chrysogenum Wisconsin 54-1255 hypothetical protein (Pc12g02160) mRNA, complete cds	K01870	XP_002557108.1	B6GZM3	UDP-N-acetylglucosamine transferase subunit ALG13 (EC 2.4.1.141) (Asparagine-linked glycosylation protein 13)	923
Pc12g02170	0	0.58	0.29	0.410122	silent	0.47	0.59	0.35	0.47	0.12	-0.327902	0.696608	0.497649	0.303077	Penicillium chrysogenum Wisconsin 54-1255 hypothetical protein (Pc12g02170) mRNA, complete cds	-	XP_002557109.1	B6GZM4	Pc12g02170 protein	360
Pc12g02180	9.25	19.45	14.35	7.21249	1.15685	1.91	4.61	2.73	3.08333	1.38424	0.48902	-2.21849	0.064556	1.19006	Penicillium chrysogenum Wisconsin 54-1255 hypothetical protein (Pc12g02180) mRNA, complete cds	K07512	XP_002557110.1	B6GZM5	Pc12g02180 protein	206
Pc12g02190	3.17	4.42	3.795	0.883883	0.579212	1.03	1.14	1.52	1.23	0.257099	0.0899051	-1.62544	0.0146402	1.83445	Penicillium chrysogenum Wisconsin 54-1255 hypothetical protein (Pc12g02190) mRNA, complete cds	-	XP_002557111.1	B6GZM6	Pc12g02190 protein	334
Pc12g02200	17.35	19.4	18.375	1.44957	1.26423	17.7	17.64	21.98	19.1067	2.48856	1.28118	0.0563319	0.739506	0.131058	Penicillium chrysogenum Wisconsin 54-1255 hypothetical protein (Pc12g02200) mRNA, complete cds	K14688	XP_002557112.1	B6GZM7	Pc12g02200 protein	259
Pc12g02210	0.98	1.3	1.14	0.226274	0.0569049	1.64	1.95	0.98	1.52333	0.495412	0.182795	0.418198	0.396047	0.402253	Penicillium chrysogenum Wisconsin 54-1255 hypothetical protein (Pc12g02210) mRNA, complete cds	-	XP_002557113.1	B6GZM8	Pc12g02210 protein	137
Pc12g02220	36.68	32.98	34.83	2.6163	1.54195	39.55	41.8	41.44	40.93	1.20859	1.61204	0.232828	0.0341947	1.46604	Penicillium chrysogenum Wisconsin 54-1255 hypothetical protein (Pc12g02220) mRNA, complete cds	K00598	XP_002557114.1	B6GZM9	Pc12g02220 protein	278
Pc12g02230	21.39	19.27	20.33	1.49907	1.30814	21.18	18.58	25.11	21.6233	3.2875	1.33492	0.0889787	0.649979	0.187101	Penicillium chrysogenum Wisconsin 54-1255 hypothetical protein (Pc12g02230) mRNA, complete cds	K18932	XP_002557115.1	B6GZN0	Palmitoyltransferase PFA4 (EC 2.3.1.225) (Protein S-acyltransferase) (PAT) (Protein fatty acyltransferase 4)	396
Pc12g02240	4.1	3.31	3.705	0.558614	0.568788	7.77	6.39	9.48	7.88	1.54793	0.896526	1.08872	0.039304	1.40556	Penicillium chrysogenum Wisconsin 54-1255 hypothetical protein (Pc12g02240) mRNA, complete cds	-	XP_002557116.1	B6GZN1	Uncharacterized protein	171
Pc12g02250	0.14	0.14	0.14	0	silent	0	0	0	0	0	silent	-7	0.272228	0.565067	Penicillium chrysogenum Wisconsin 54-1255 hypothetical protein (Pc12g02250) mRNA, complete cds	K18337	XP_002557117.1	B6GZN2	Pc12g02250 protein	303
Pc12g02270	19.35	19.17	19.26	0.127279	1.28466	26.09	25.09	22.63	24.6033	1.7806	1.39099	0.353246	0.0276279	1.55865	Penicillium chrysogenum Wisconsin 54-1255 hypothetical protein (Pc12g02270) mRNA, complete cds	-	XP_002557118.1	B6GZV1	Uncharacterized protein	498
Pc12g02280	12.55	13.42	12.985	0.615183	1.11344	14.52	18.32	16.78	16.54	1.91133	1.21854	0.349113	0.0930657	1.03121	Penicillium chrysogenum Wisconsin 54-1255 hypothetical protein (Pc12g02280) mRNA, complete cds	K10858	XP_002557119.1	B6GZV2	Pc12g02280 protein	892
Pc12g02290	1.84	2.32	2.08	0.339411	0.318063	2.6	3.43	4.66	3.56333	1.03645	0.551856	0.776644	0.158158	0.80091	Penicillium chrysogenum Wisconsin 54-1255 hypothetical protein (Pc12g02290) mRNA, complete cds	-	XP_002557120.1	B6GZV3	Pc12g02290 protein	345
Pc12g02300	2.96	9.76	6.36	4.80833	0.803457	6.24	10.45	8.87	8.52	2.12671	0.93044	0.421827	0.522154	0.282201	Penicillium chrysogenum Wisconsin 54-1255 hypothetical protein (Pc12g02300) mRNA, complete cds	-	XP_002557121.1	B6GZV4	Pc12g02300 protein	316
Pc12g02310	0.71	1.05	0.88	0.240416	-0.0555173	1.67	1.53	2.35	1.85	0.438634	0.267172	1.07195	0.0697771	1.15629	Penicillium chrysogenum Wisconsin 54-1255 hypothetical protein (Pc12g02310) mRNA, complete cds	K01225	XP_002557122.1	B6GZV5	Pc12g02310 protein	359
Pc12g02320	15.69	18.18	16.935	1.7607	1.22879	23.32	23.57	26.21	24.3667	1.60126	1.3868	0.524901	0.0161256	1.79248	Penicillium chrysogenum Wisconsin 54-1255 hypothetical protein (Pc12g02320) mRNA, complete cds	K10437	XP_002557123.1	B6GZV6	Pc12g02320 protein	233
Pc12g02350	0.5	0.4	0.45	0.0707107	-0.346787	0	0.3	0.1	0.133333	0.152753	silent	n/a	n/a	n/a	Penicillium chrysogenum Wisconsin 54-1255 hypothetical protein (Pc12g02350) mRNA, complete cds	K06123	XP_002557125.1	B6GZV8	Pc12g02350 protein	417
Pc12g02360	0	0.5	0.25	0.353553	silent	0.17	0.33	0.67	0.39	0.255343	-0.408935	0.641546	0.63553	0.196864	Penicillium chrysogenum Wisconsin 54-1255 hypothetical protein (Pc12g02360) mRNA, complete cds	-	XP_002557126.1	B6GZV9	Uncharacterized protein	257
Pc12g02370	0	0	0	0	silent	0	0.13	0	0.0433333	0.0750555	silent	n/a	n/a	n/a	Penicillium chrysogenum Wisconsin 54-1255 hypothetical protein (Pc12g02370) mRNA, complete cds	K14950	XP_002557127.1	B6GZW0	Pc12g02370 protein	336
Pc12g02420	4.02	3.61	3.815	0.289914	0.581495	8.28	6.75	6.28	7.10333	1.04577	0.851462	0.896813	0.025589	1.59195	Penicillium chrysogenum Wisconsin 54-1255 hypothetical protein (Pc12g02420) mRNA, complete cds	K01870	XP_002557131.1	B6GZW4	Pc12g02420 protein	846
Pc12g02430	0.47	0.62	0.545	0.106066	-0.263603	0	0.46	0.31	0.256667	0.234592	silent	n/a	n/a	n/a	Penicillium chrysogenum Wisconsin 54-1255 hypothetical protein (Pc12g02430) mRNA, complete cds	-	XP_002557132.1	B6GZW5	Pc12g02430 protein	275
Pc12g02440	0	0	0	0	silent	0	0	0	silent	0	silent	n/a	n/a	n/a	Penicillium chrysogenum Wisconsin 54-1255 hypothetical protein (Pc12g02440) mRNA, complete cds	K11870	XP_002557133.1	B6GZW6	Pc12g02440 protein	1074
Pc12g02470	3.4	2.82	3.11	0.410122	0.49276	3.2	3.61	3.28	3.36333	0.217332	0.52677	0.112977	0.4175	0.379343	Penicillium chrysogenum Wisconsin 54-1255 hypothetical protein (Pc12g02470) mRNA, complete cds	K05351	XP_002557135.1	B6GZW8	Pc12g02470 protein	373
Pc12g02480	20.98	23.18	22.08	1.55563	1.344	25.92	24.58	24.28	24.9267	0.873232	1.39666	0.17495	0.0725909	1.13912	Penicillium chrysogenum Wisconsin 54-1255 hypothetical protein (Pc12g02480) mRNA, complete cds	K10356	XP_002557136.1	B6H026	Serine/threonine-protein kinase (EC 2.7.11.21)	1143
Pc12g02490	11.74	10.22	10.98	1.0748	1.0406	13.1	19.16	24.71	18.99	5.80687	1.27852	0.790362	0.16385	0.785555	Penicillium chrysogenum Wisconsin 54-1255 hypothetical protein (Pc12g02490) mRNA, complete cds	K01952	XP_002557137.1	B6H027	Pc12g02490 protein	346
Pc12g02500	5.52	6.16	5.84	0.452548	0.766413	6.03	8.78	7.76	7.52333	1.39019	0.87641	0.365404	0.211547	0.674593	Penicillium chrysogenum Wisconsin 54-1255 hypothetical protein (Pc12g02500) mRNA, complete cds	K16261	XP_002557138.1	B6H028	Pc12g02500 protein	560
Pc12g02510	9.64	9.59	9.615	0.0353553	0.982949	11.69	14.27	15.75	13.9033	2.05469	1.14312	0.532072	0.0678568	1.16841	Penicillium chrysogenum Wisconsin 54-1255 hypothetical protein (Pc12g02510) mRNA, complete cds	-	XP_002557139.1	B6H029	Uncharacterized protein	266
Pc12g02520	1.08	0.48	0.78	0.424264	-0.107905	1.71	1.33	1.09	1.37667	0.312623	0.138829	0.819633	0.161817	0.790975	Penicillium chrysogenum Wisconsin 54-1255 hypothetical protein (Pc12g02520) mRNA, complete cds	-	XP_002557140.1	B6H030	Pc12g02520 protein	350
Pc12g02530	54.84	60.48	57.66	3.98808	1.76087	55.26	53.34	51.64	53.4133	1.81111	1.72765	-0.110371	0.187693	0.726552	Penicillium chrysogenum Wisconsin 54-1255 hypothetical protein (Pc12g02530) mRNA, complete cds	K10356	XP_002557141.1	B6H031	Pc12g02530 protein	280
Pc12g02540	37.85	33.19	35.52	3.29512	1.55047	29.66	25.67	31.35	28.8933	2.91658	1.4608	-0.297895	0.0974751	1.01111	Penicillium chrysogenum Wisconsin 54-1255 hypothetical protein (Pc12g02540) mRNA, complete cds	-	XP_002557142.1	B6H032	Uncharacterized protein	339
Pc12g02550	43.28	45.67	44.475	1.68999	1.64812	46.82	38.05	44.33	43.0667	4.51943	1.63414	-0.0464229	0.713163	0.146811	Penicillium chrysogenum Wisconsin 54-1255 hypothetical protein (Pc12g02550) mRNA, complete cds	K10356	XP_002557143.1	B6H033	Pc12g02550 protein (EC 3.6.4.1)	1261
Pc12g02560	0	0.42	0.21	0.296985	silent	0.29	0.42	0.28	0.33	0.0781025	-0.481486	0.652077	0.524318	0.280405	Penicillium chrysogenum Wisconsin 54-1255 hypothetical protein (Pc12g02560) mRNA, complete cds	-	XP_002557144.1	B6H034	Uncharacterized protein	301
Pc12g02570	0	0	0	0	silent	0.09	0	0	0.03	0.0519615	silent	n/a	n/a	n/a	Penicillium chrysogenum Wisconsin 54-1255 hypothetical protein (Pc12g02570) mRNA, complete cds	K17645	XP_002557145.1	B6H035	Pc12g02570 protein	490
Pc12g02580	371.48	381.59	376.535	7.14885	2.57581	395.37	370.6	404.73	390.233	17.6353	2.59132	0.051553	0.390264	0.408641	Penicillium chrysogenum Wisconsin 54-1255 hypothetical protein (Pc12g02580) mRNA, complete cds	K01183	XP_002557146.1	B6H036	Pc12g02580 protein	270
Pc12g02590	14.53	14.45	14.49	0.0565685	1.16107	14.2	16.17	16.47	15.6133	1.23314	1.1935	0.107721	0.30912	0.509873	Penicillium chrysogenum Wisconsin 54-1255 hypothetical protein (Pc12g02590) mRNA, complete cds	K14855	XP_002557147.1	B6H037	Pc12g02590 protein	792
Pc12g02600	60.04	64.29	62.165	3.0052	1.79355	72	71.46	69.26	70.9067	1.45139	1.85069	0.189819	0.0198016	1.7033	Penicillium chrysogenum Wisconsin 54-1255 hypothetical protein (Pc12g02600) mRNA, complete cds	K00698	XP_002557148.1	B6H038	Pc12g02600 protein	1202
Pc12g02610	2.62	6.08	4.35	2.44659	0.638489	3.53	3.92	3.06	3.50333	0.43062	0.544481	-0.312287	0.569315	0.244647	Penicillium chrysogenum Wisconsin 54-1255 hypothetical protein (Pc12g02610) mRNA, complete cds	-	XP_002557149.1	B6H039	Uncharacterized protein	105
Pc12g02620	84.62	91.96	88.29	5.19016	1.94591	93.93	91.56	86.91	90.8	3.57118	1.95809	0.0404423	0.557736	0.253571	Penicillium chrysogenum Wisconsin 54-1255 hypothetical protein (Pc12g02620) mRNA, complete cds	K07126	XP_002557150.1	B6H040	Pc12g02620 protein	709
Pc12g02630	0.11	0.63	0.37	0.367696	-0.431798	0	1.06	0.64	0.566667	0.533791	-0.246672	0.614975	0.686862	0.163131	Penicillium chrysogenum Wisconsin 54-1255 hypothetical protein (Pc12g02630) mRNA, complete cds	K20062	XP_002557151.1	B6H041	Pc12g02630 protein	398
Pc12g02640	19.46	18	18.73	1.03238	1.27254	21.46	24.58	20.78	22.2733	2.02636	1.34779	0.249967	0.114404	0.941559	Penicillium chrysogenum Wisconsin 54-1255 hypothetical protein (Pc12g02640) mRNA, complete cds	K00102	XP_002557152.1	B6H042	Pc12g02640 protein	636
Pc12g02650	1.05	1.32	1.185	0.190919	0.0737184	1.84	2.02	1.61	1.82333	0.205508	0.260866	0.621691	0.0399679	1.39829	Penicillium chrysogenum Wisconsin 54-1255 hypothetical protein (Pc12g02650) mRNA, complete cds	K03927	XP_002557153.1	B6H043	Pc12g02650 protein	597
Pc12g02660	2.6	1.38	1.99	0.86267	0.298853	4.9	3.63	6.24	4.92333	1.30516	0.692259	1.30687	0.0718379	1.14365	Penicillium chrysogenum Wisconsin 54-1255 hypothetical protein (Pc12g02660) mRNA, complete cds	K08192	XP_002557154.1	B6H044	Pc12g02660 protein	484
Pc12g02670	3.23	3.37	3.3	0.0989949	0.518514	8.48	10.3	9.84	9.54	0.946361	0.979548	1.53152	0.00306904	2.513	Penicillium chrysogenum Wisconsin 54-1255 hypothetical protein (Pc12g02670) mRNA, complete cds	K02510	XP_002557155.1	B6H045	Pc12g02670 protein	265
Pc12g02680	1.09	1.22	1.155	0.0919239	0.062582	2.48	4.5	4.37	3.78333	1.13059	0.577875	1.71177	0.052724	1.27799	Penicillium chrysogenum Wisconsin 54-1255 hypothetical protein (Pc12g02680) mRNA, complete cds	K00058	XP_002557156.1	B6H046	Pc12g02680 protein	311
Pc12g02690	2.84	2.45	2.645	0.275772	0.422426	4.98	5.17	6.16	5.43667	0.633588	0.735333	1.03945	0.0109753	1.95958	Penicillium chrysogenum Wisconsin 54-1255 hypothetical protein [truncated ORF] (Pc12g02690) mRNA, partial cds	K09248	XP_002557157.1	B6H047	Uncharacterized protein (Fragment)	343
Pc12g02700	3.16	1.92	2.54	0.876812	0.404834	4.03	5.08	5.36	4.82333	0.701166	0.683347	0.925202	0.0466715	1.33095	Penicillium chrysogenum Wisconsin 54-1255 hypothetical protein (Pc12g02700) mRNA, partial cds	K09248	XP_002557158.1	B6H048	Pc12g02700 protein (Fragment)	310
Pc12g02710	2	2.52	2.26	0.367696	0.354108	4.51	5.45	4.93	4.96333	0.470886	0.695773	1.13499	0.00666191	2.1764	Penicillium chrysogenum Wisconsin 54-1255 hypothetical protein (Pc12g02710) mRNA, complete cds	-	XP_002557159.1	B6H049	Pc12g02710 protein	626
Pc12g02720	22.09	28.43	25.26	4.48306	1.40243	63.25	67.83	79.94	70.34	8.62346	1.8472	1.47749	0.007133	2.14673	Penicillium chrysogenum Wisconsin 54-1255 hypothetical protein (Pc12g02720) mRNA, complete cds	K10798	XP_002557160.1	B6H0B4	Poly [ADP-ribose] polymerase (PARP) (EC 2.4.2.30)	649
Pc12g02740	4.85	5.5	5.175	0.459619	0.71391	10.76	14.12	13.75	12.8767	1.8424	1.1098	1.31513	0.0116924	1.9321	Penicillium chrysogenum Wisconsin 54-1255 hypothetical protein (Pc12g02740) mRNA, complete cds	K12848	XP_002557162.1	B6H0B6	Pc12g02740 protein	315
Pc12g02750	0.84	0.84	0.84	0	-0.0757207	3.61	3.35	1.89	2.95	0.927146	0.469822	1.81225	0.0552837	1.2574	Penicillium chrysogenum Wisconsin 54-1255 hypothetical protein (Pc12g02750) mRNA, complete cds	-	XP_002557163.1	B6H0B7	Pc12g02750 protein	206
Pc12g02770	68.07	68.78	68.425	0.502046	1.83521	100.03	112.21	99.26	103.833	7.26462	2.01634	0.601674	0.00729374	2.13705	Penicillium chrysogenum Wisconsin 54-1255 hypothetical protein (Pc12g02770) mRNA, complete cds	-	XP_002557165.1	B6H0B9	Uncharacterized protein	321
Pc12g02780	0.24	0	0.12	0.169706	silent	0.24	0	0.24	0.16	0.138564	silent	n/a	n/a	n/a	Penicillium chrysogenum Wisconsin 54-1255 hypothetical protein (Pc12g02780) mRNA, complete cds	-	XP_002557166.1	B6H0C0	Uncharacterized protein	185
Pc12g02790	8.22	6.99	7.605	0.869741	0.881099	7.22	7.96	8.81	7.99667	0.795634	0.902909	0.0724505	0.637427	0.19557	Penicillium chrysogenum Wisconsin 54-1255 hypothetical protein (Pc12g02790) mRNA, complete cds	K00852	XP_002557167.1	B6H0C1	Ribokinase (RK) (EC 2.7.1.15)	355
Pc12g02800	3.89	4.27	4.08	0.268701	0.61066	4.97	4.91	4.92	4.93333	0.0321455	0.69314	0.273994	0.00953325	2.02076	Penicillium chrysogenum Wisconsin 54-1255 hypothetical protein (Pc12g02800) mRNA, complete cds	K10589	XP_002557168.1	B6H0C2	Pc12g02800 protein	527
Pc12g02820	0.52	0.52	0.52	0	-0.283997	0.11	0.41	0.31	0.276667	0.152753	silent	n/a	n/a	n/a	Penicillium chrysogenum Wisconsin 54-1255 hypothetical protein (Pc12g02820) mRNA, complete cds	-	XP_002557169.1	B6H0C3	Pc12g02820 protein	405
Pc12g02830	0	0	0	0	silent	0	0.17	0	0.0566667	0.0981495	silent	n/a	n/a	n/a	Penicillium chrysogenum Wisconsin 54-1255 hypothetical protein (Pc12g02830) mRNA, complete cds	K04708	XP_002557170.1	B6H0C4	Pc12g02830 protein	252
Pc12g02850	7.77	7.43	7.6	0.240416	0.880814	11.39	14.89	10.82	12.3667	2.20378	1.09225	0.702385	0.0628433	1.20174	Penicillium chrysogenum Wisconsin 54-1255 hypothetical protein (Pc12g02850) mRNA, complete cds	-	XP_002557172.1	B6H0C6	Pc12g02850 protein	280
Pc12g02860	0	0	0	0	silent	0	0.18	0	0.06	0.103923	silent	n/a	n/a	n/a	Penicillium chrysogenum Wisconsin 54-1255 hypothetical protein (Pc12g02860) mRNA, complete cds	-	XP_002557173.1	B6H0C7	Uncharacterized protein	241
Pc12g02870	0	0.18	0.09	0.127279	silent	0	0	0.18	0.06	0.103923	silent	n/a	n/a	n/a	Penicillium chrysogenum Wisconsin 54-1255 hypothetical protein (Pc12g02870) mRNA, complete cds	-	XP_002557174.1	B6H0C8	Uncharacterized protein	239
Pc12g02880	7	7.79	7.395	0.558614	0.868938	11.26	12.85	10.54	11.55	1.18199	1.06258	0.643271	0.0208237	1.68144	Penicillium chrysogenum Wisconsin 54-1255 hypothetical protein (Pc12g02880) mRNA, complete cds	K08139	XP_002557175.1	B6H0C9	Pc12g02880 protein	555
Pc12g02890	22.13	25.24	23.685	2.1991	1.37447	31.95	28.03	27.38	29.12	2.47231	1.46419	0.298037	0.0879682	1.05567	Penicillium chrysogenum Wisconsin 54-1255 hypothetical protein (Pc12g02890) mRNA, complete cds	K10589	XP_002557176.1	B6H0D0	Pc12g02890 protein	581
Pc12g02910	295.17	308.96	302.065	9.751	2.4801	236.45	256	245.72	246.057	9.77935	2.39104	-0.295868	0.00815311	2.08868	Penicillium chrysogenum Wisconsin 54-1255 hypothetical protein (Pc12g02910) mRNA, complete cds	-	XP_002557177.1	B6H0D1	Uncharacterized protein	214
Pc12g02920	70.55	68.04	69.295	1.77484	1.8407	58.4	57.66	64.58	60.2133	3.7997	1.77969	-0.202668	0.0556528	1.25451	Penicillium chrysogenum Wisconsin 54-1255 hypothetical protein (Pc12g02920) mRNA, complete cds	K00831	XP_002557178.1	B6H0D2	Pc12g02920 protein	313
Pc12g02930	23.71	34.56	29.135	7.67211	1.46442	16.81	27.07	21.63	21.8367	5.13312	1.33919	-0.416001	0.281161	0.551044	Penicillium chrysogenum Wisconsin 54-1255 hypothetical protein (Pc12g02930) mRNA, complete cds	-	XP_002557179.1	B6H0D3	Fatty acyl-CoA reductase (EC 1.2.1.84)	405
Pc12g02950	7.7	9.39	8.545	1.19501	0.931712	84.1	85.26	70.31	79.89	8.31677	1.90249	3.22486	0.00142964	2.84477	Penicillium chrysogenum Wisconsin 54-1255 hypothetical protein (Pc12g02950) mRNA, complete cds	-	XP_002557181.1	B6H0K4	Uncharacterized protein	176
Pc12g02960	33.16	30.71	31.935	1.73241	1.50427	41.4	42.62	40.98	41.6667	0.8519	1.61979	0.383755	0.00314298	2.50266	Penicillium chrysogenum Wisconsin 54-1255 hypothetical protein (Pc12g02960) mRNA, complete cds	-	XP_002557182.1	B6H0K5	Pc12g02960 protein	315
Pc12g02970	2.34	2.33	2.335	0.00707107	0.368287	2.88	3.35	3.35	3.19333	0.271355	0.504244	0.451641	0.0239746	1.62025	Penicillium chrysogenum Wisconsin 54-1255 hypothetical protein (Pc12g02970) mRNA, complete cds	K01126	XP_002557183.1	B6H0K6	Pc12g02970 protein	414
Pc12g02980	11.26	12.21	11.735	0.671751	1.06948	16.04	12.79	12.55	13.7933	1.94937	1.13967	0.233153	0.262449	0.580955	Penicillium chrysogenum Wisconsin 54-1255 hypothetical protein (Pc12g02980) mRNA, complete cds	-	XP_002557184.1	B6H0K7	Pc12g02980 protein	455
Pc12g02990	0.12	0	0.06	0.0848528	silent	0	0.12	0	0.04	0.069282	silent	n/a	n/a	n/a	Penicillium chrysogenum Wisconsin 54-1255 hypothetical protein (Pc12g02990) mRNA, complete cds	K14709	XP_002557185.1	B6H0K8	Pc12g02990 protein	351
Pc12g03000	47.28	44.91	46.095	1.67584	1.66365	49.28	53.68	53.41	52.1233	2.4661	1.71703	0.177319	0.059733	1.22379	Penicillium chrysogenum Wisconsin 54-1255 hypothetical protein (Pc12g03000) mRNA, complete cds	-	XP_002557186.1	B6H0K9	Pc12g03000 protein	620
Pc12g03010	4.55	8.99	6.77	3.13955	0.830589	5.79	10.98	9.92	8.89667	2.74216	0.949227	0.394109	0.47787	0.32069	Penicillium chrysogenum Wisconsin 54-1255 hypothetical protein (Pc12g03010) mRNA, complete cds	-	XP_002557187.1	B6H0L0	Uncharacterized protein	197
Pc12g03020	39.26	35.01	37.135	3.0052	1.56978	35.46	33.87	35.18	34.8367	0.848783	1.54204	-0.092173	0.270535	0.567776	Penicillium chrysogenum Wisconsin 54-1255 hypothetical protein (Pc12g03020) mRNA, complete cds	K14404	XP_002557188.1	B6H0L1	Pc12g03020 protein	443
Pc12g03030	45.47	51.22	48.345	4.06586	1.68435	52.25	51.47	51.01	51.5767	0.626844	1.71245	0.0933518	0.23705	0.625159	Penicillium chrysogenum Wisconsin 54-1255 hypothetical protein (Pc12g03030) mRNA, complete cds	K03139	XP_002557189.1	B6H0L2	Pc12g03030 protein	366
Pc12g03040	60.04	48.16	54.1	8.40043	1.7332	64.94	65.7	62.95	64.53	1.42011	1.80976	0.254341	0.105839	0.975354	Penicillium chrysogenum Wisconsin 54-1255 hypothetical protein (Pc12g03040) mRNA, complete cds	-	XP_002557190.1	B6H0L3	Uncharacterized protein	166
Pc12g03050	0.4	0	0.2	0.282843	silent	0.41	0.8	0	0.403333	0.400042	-0.394336	1.01197	0.584992	0.23285	Penicillium chrysogenum Wisconsin 54-1255 hypothetical protein (Pc12g03050) mRNA, complete cds	-	XP_002557191.1	B6H0L4	Pc12g03050 protein	113
Pc12g03060	62	67.34	64.67	3.77595	1.8107	70.51	63.74	64.29	66.18	3.75996	1.82073	0.0332987	0.690157	0.161052	Penicillium chrysogenum Wisconsin 54-1255 hypothetical protein (Pc12g03060) mRNA, complete cds	K12178	XP_002557192.1	B6H0L5	Pc12g03060 protein	422
Pc12g03070	18.53	18.81	18.67	0.19799	1.27114	16.51	19.95	15.97	17.4767	2.15892	1.24246	-0.0952919	0.512933	0.28994	Penicillium chrysogenum Wisconsin 54-1255 hypothetical protein (Pc12g03070) mRNA, complete cds	K06123	XP_002557193.1	B6H0L6	Pc12g03070 protein	347
Pc12g03080	45.23	50.63	47.93	3.81838	1.68061	44.47	53.97	49.4	49.28	4.75114	1.69267	0.0400733	0.762117	0.117978	Penicillium chrysogenum Wisconsin 54-1255 hypothetical protein (Pc12g03080) mRNA, complete cds	K00128	XP_002557194.1	B6H0L7	Pc12g03080 protein	482
Pc12g03090	235.98	219.73	227.855	11.4905	2.35766	176.41	171.75	191.41	179.857	10.2732	2.25493	-0.341268	0.016118	1.79269	Penicillium chrysogenum Wisconsin 54-1255 hypothetical protein (Pc12g03090) mRNA, complete cds	K18561	XP_002557195.1	B6H0L8	Pc12g03090 protein	622
Pc12g03100	12.04	19.04	15.54	4.94975	1.19145	15.24	12.8	15.98	14.6733	1.66401	1.16653	-0.0827899	0.783741	0.105828	Penicillium chrysogenum Wisconsin 54-1255 hypothetical protein (Pc12g03100) mRNA, complete cds	-	XP_002557196.1	B6H0L9	Pc12g03100 protein	375
Pc12g03110	127.96	128.3	128.13	0.240416	2.10765	123.83	122.78	123.52	123.377	0.539475	2.09123	-0.0545387	0.00149621	2.82501	Penicillium chrysogenum Wisconsin 54-1255 hypothetical protein (Pc12g03110) mRNA, complete cds	K04354	XP_002557197.1	B6H0M0	Protein phosphatase PP2A regulatory subunit B	472
Pc12g03120	42.27	42.06	42.165	0.148492	1.62495	48.7	45.85	47.92	47.49	1.47285	1.6766	0.171578	0.0168394	1.77367	Penicillium chrysogenum Wisconsin 54-1255 hypothetical protein (Pc12g03120) mRNA, complete cds	K11644	XP_002557198.1	B6H0M1	Pc12g03120 protein	1510
Pc12g03130	1.04	0.79	0.915	0.176777	-0.0385789	1.05	0.87	0.96	0.96	0.09	-0.0177288	0.0692627	0.72127	0.141902	Penicillium chrysogenum Wisconsin 54-1255 hypothetical protein (Pc12g03130) mRNA, complete cds	K01067	XP_002557199.1	B6H0M2	Pc12g03130 protein	525
Pc12g03140	17.25	10.06	13.655	5.0841	1.13529	2.4	1.19	0.59	1.39333	0.921973	0.144055	-3.29282	0.0213378	1.67085	Penicillium chrysogenum Wisconsin 54-1255 hypothetical protein (Pc12g03140) mRNA, complete cds	-	XP_002557200.1	B6H0M3	Pc12g03140 protein	80
Pc12g03150	2.21	3.05	2.63	0.59397	0.419956	2.41	2.37	2.55	2.44333	0.0945163	0.387983	-0.106212	0.601574	0.220711	Penicillium chrysogenum Wisconsin 54-1255 hypothetical protein (Pc12g03150) mRNA, complete cds	-	XP_002557201.1	B6H0M4	Uncharacterized protein	252
Pc12g03160	1037.5	1038.3	1037.9	0.565685	3.01616	1123.81	862.14	954.76	980.237	132.682	2.99133	-0.0824654	0.600782	0.221283	Penicillium chrysogenum Wisconsin 54-1255 hypothetical protein (Pc12g03160) mRNA, complete cds	K01210	XP_002557202.1	B6H0M5	Pc12g03160 protein	578
Pc12g03170	18.66	20.57	19.615	1.35057	1.29259	23.66	27.93	24.15	25.2467	2.33671	1.4022	0.364136	0.0579853	1.23668	Penicillium chrysogenum Wisconsin 54-1255 hypothetical protein (Pc12g03170) mRNA, complete cds	-	XP_002557203.1	B6H0M6	Uncharacterized protein	235
Pc12g03180	0.36	0.62	0.49	0.183848	-0.309804	0.54	0.36	0.8	0.566667	0.221209	-0.246672	0.209719	0.715349	0.145482	Penicillium chrysogenum Wisconsin 54-1255 hypothetical protein (Pc12g03180) mRNA, complete cds	-	XP_002557204.1	B6H0M7	Uncharacterized protein	471
Pc12g03190	3.82	3.29	3.555	0.374767	0.55084	2.42	3.75	2.72	2.96333	0.697591	0.471781	-0.262629	0.365471	0.437147	Penicillium chrysogenum Wisconsin 54-1255 hypothetical protein (Pc12g03190) mRNA, complete cds	K08157	XP_002557205.1	B6H0M8	Pc12g03190 protein	643
Pc12g03200	0.66	0.38	0.52	0.19799	-0.283997	0.86	1.41	0.47	0.913333	0.472264	-0.0393707	0.81263	0.362548	0.440635	Penicillium chrysogenum Wisconsin 54-1255 hypothetical protein (Pc12g03200) mRNA, complete cds	-	XP_002557206.1	B6H0V0	Pc12g03200 protein	445
Pc12g03210	0.39	0	0.195	0.275772	silent	0.39	0.39	0.39	0.39	6.7987e-17	-0.408935	1	0.272228	0.565067	Penicillium chrysogenum Wisconsin 54-1255 hypothetical protein (Pc12g03210) mRNA, complete cds	-	XP_002557207.1	B6H0V1	Uncharacterized protein	117
Pc12g03220	5.53	5.74	5.635	0.148492	0.750894	5.99	4.96	6.49	5.81333	0.78015	0.764425	0.04495	0.781033	0.107331	Penicillium chrysogenum Wisconsin 54-1255 hypothetical protein (Pc12g03220) mRNA, complete cds	K01487	XP_002557208.1	B6H0V2	Pc12g03220 protein	522
Pc12g03230	46.48	57.34	51.91	7.67918	1.71525	48.22	48.96	45.59	47.59	1.77113	1.67752	-0.125354	0.384941	0.414605	Penicillium chrysogenum Wisconsin 54-1255 hypothetical protein (Pc12g03230) mRNA, complete cds	-	XP_002557209.1	B6H0V3	Pc12g03230 protein	375
Pc12g03240	380.42	401.11	390.765	14.63	2.59192	345.68	357.24	340.7	347.873	8.48534	2.54142	-0.167739	0.0231275	1.63587	Penicillium chrysogenum Wisconsin 54-1255 hypothetical protein (Pc12g03240) mRNA, complete cds	K02127	XP_002557210.1	B6H0V4	Pc12g03240 protein (EC 3.6.3.14)	244
Pc12g03260	4.08	3.05	3.565	0.72832	0.55206	16.84	24.43	12.24	17.8367	6.15581	1.25131	2.32287	0.0533106	1.27319	Penicillium chrysogenum Wisconsin 54-1255 hypothetical protein (Pc12g03260) mRNA, complete cds	-	XP_002557211.1	B6H0V5	Pc12g03260 protein	252
Pc12g03270	20.36	22.78	21.57	1.7112	1.33385	25.45	24.16	25.79	25.1333	0.859903	1.40025	0.220576	0.0485631	1.31369	Penicillium chrysogenum Wisconsin 54-1255 hypothetical protein (Pc12g03270) mRNA, complete cds	-	XP_002557212.1	B6H0V6	Pc12g03270 protein	351
Pc12g03280	0.33	0.3	0.315	0.0212132	-0.501689	0.39	0.18	0.51	0.36	0.167033	-0.443697	0.192645	0.742699	0.129187	Penicillium chrysogenum Wisconsin 54-1255 hypothetical protein (Pc12g03280) mRNA, complete cds	K19851	XP_002557213.1	B6H0V7	Pc12g03280 protein	1376
Pc12g03300	1.76	2.1	1.93	0.240416	0.285557	3.55	4.67	4.68	4.3	0.649538	0.633468	1.15574	0.0178497	1.74837	Penicillium chrysogenum Wisconsin 54-1255 hypothetical protein (Pc12g03300) mRNA, complete cds	-	XP_002557215.1	B6H0V9	Uncharacterized protein	361
Pc12g03310	19.46	20.14	19.8	0.480833	1.29667	18.45	16.77	16.46	17.2267	1.07072	1.2362	-0.200857	0.0544236	1.26421	Penicillium chrysogenum Wisconsin 54-1255 hypothetical protein (Pc12g03310) mRNA, complete cds	K15075	XP_002557216.1	B6H0W0	Pc12g03310 protein	1061
Pc12g03320	132.54	123.98	128.26	6.05283	2.10809	135.99	132.78	142.52	137.097	4.96341	2.13703	0.0961222	0.168169	0.774254	Penicillium chrysogenum Wisconsin 54-1255 hypothetical protein (Pc12g03320) mRNA, complete cds	K11644	XP_002557217.1	B6H0W1	Pc12g03320 protein	233
Pc12g03330	54.89	53.23	54.06	1.1738	1.73288	46.09	58.62	49.79	51.5	6.43765	1.71181	-0.0699891	0.633362	0.198348	Penicillium chrysogenum Wisconsin 54-1255 hypothetical protein (Pc12g03330) mRNA, complete cds	-	XP_002557218.1	B6H0W2	ER membrane protein complex subunit 3	276
Pc12g03340	88.27	80.41	84.34	5.55786	1.92603	77.19	79.69	84.31	80.3967	3.61222	1.90524	-0.0690813	0.394686	0.403748	Penicillium chrysogenum Wisconsin 54-1255 hypothetical protein (Pc12g03340) mRNA, complete cds	K12947	XP_002557219.1	B6H0W3	Pc12g03340 protein	187
Pc12g03350	0.15	0.47	0.31	0.226274	-0.508638	0.16	0.31	0.47	0.313333	0.155027	-0.503993	0.01543	0.985245	0.00645576	Penicillium chrysogenum Wisconsin 54-1255 hypothetical protein (Pc12g03350) mRNA, complete cds	-	XP_002557220.1	B6H0W4	Uncharacterized protein	274
Pc12g03360	46.55	46.32	46.435	0.162635	1.66685	42.43	39.74	40.85	41.0067	1.35183	1.61285	-0.179354	0.012655	1.89774	Penicillium chrysogenum Wisconsin 54-1255 hypothetical protein (Pc12g03360) mRNA, complete cds	K00295	XP_002557221.1	B6H0W5	Pc12g03360 protein	334
Pc12g03370	969.98	927.25	948.615	30.2147	2.97709	832.9	865.71	898.07	865.56	32.5853	2.9373	-0.132189	0.06459	1.18983	Penicillium chrysogenum Wisconsin 54-1255 hypothetical protein (Pc12g03370) mRNA, complete cds	K02132	XP_002557222.1	B6H0W6	ATP synthase subunit alpha	554
Pc12g03380	109.29	100.92	105.105	5.91848	2.02162	107.3	97.47	92.74	99.17	7.42738	1.99638	-0.0838556	0.419201	0.377578	Penicillium chrysogenum Wisconsin 54-1255 hypothetical protein (Pc12g03380) mRNA, complete cds	-	XP_002557223.1	B6H0W7	Pc12g03380 protein	209
Pc12g03390	179.48	177.8	178.64	1.18794	2.25198	162.78	181.94	180.28	175	10.6153	2.24304	-0.0297002	0.677695	0.168966	Penicillium chrysogenum Wisconsin 54-1255 hypothetical protein (Pc12g03390) mRNA, complete cds	K03015	XP_002557224.1	B6H0W8	Pc12g03390 protein	167
Pc12g03400	37.68	42.48	40.08	3.39411	1.60293	38.57	39.31	40.31	39.3967	0.873232	1.59546	-0.0248089	0.743394	0.128781	Penicillium chrysogenum Wisconsin 54-1255 hypothetical protein (Pc12g03400) mRNA, complete cds	-	XP_002557225.1	B6H0W9	Pc12g03400 protein	510
Pc12g03410	28.02	28.21	28.115	0.13435	1.44894	34.16	35.13	32.78	34.0233	1.18095	1.53178	0.275184	0.00681069	2.16681	Penicillium chrysogenum Wisconsin 54-1255 hypothetical protein (Pc12g03410) mRNA, complete cds	K11593	XP_002557226.1	B6H0X0	Pc12g03410 protein	1002
Pc12g03420	0.54	0.74	0.64	0.141421	-0.19382	0.85	1.31	1.48	1.21333	0.325935	0.0839801	0.922832	0.109309	0.961344	Penicillium chrysogenum Wisconsin 54-1255 hypothetical protein (Pc12g03420) mRNA, complete cds	K01537	XP_002557227.1	B6GWN7	Calcium-transporting ATPase (EC 3.6.3.8)	1228
Pc12g03430	0.35	0.69	0.52	0.240416	-0.283997	0.47	0.23	0.46	0.386667	0.135769	-0.412663	-0.427421	0.471209	0.326786	Penicillium chrysogenum Wisconsin 54-1255 hypothetical protein (Pc12g03430) mRNA, complete cds	K01183	XP_002557228.1	B6GWN8	Pc12g03430 protein	364
Pc12g03440	13.59	9.09	11.34	3.18198	1.05461	42.84	35.75	38.18	38.9233	3.60298	1.59021	1.77921	0.00318342	2.49711	Penicillium chrysogenum Wisconsin 54-1255 hypothetical protein (Pc12g03440) mRNA, complete cds	K13993	XP_002557229.1	B6GWN9	Pc12g03440 protein	186
Pc12g03450	31.11	33.91	32.51	1.9799	1.51202	73.61	76.37	65.19	71.7233	5.82389	1.85566	1.14156	0.00310881	2.50741	Penicillium chrysogenum Wisconsin 54-1255 hypothetical protein (Pc12g03450) mRNA, complete cds	K14655	XP_002557230.1	B6GWP0	Pc12g03450 protein	177
Pc12g03460	0.51	0.51	0.51	0	-0.29243	0.68	0.68	1.02	0.793333	0.196299	-0.100544	0.63743	0.14822	0.829093	Penicillium chrysogenum Wisconsin 54-1255 hypothetical protein (Pc12g03460) mRNA, complete cds	-	XP_002557231.1	B6GWP1	Uncharacterized protein	253
Pc12g03470	21.34	27.61	24.475	4.43356	1.38872	44.31	54.46	50.01	49.5933	5.08781	1.69542	1.01884	0.0110343	1.95726	Penicillium chrysogenum Wisconsin 54-1255 hypothetical protein (Pc12g03470) mRNA, complete cds	K20185	XP_002557232.1	B6GWP2	Pc12g03470 protein	324
Pc12g03480	5.49	8.78	7.135	2.32638	0.853394	7.37	6.38	12.52	8.75667	3.29652	0.942339	0.295468	0.596356	0.224494	Penicillium chrysogenum Wisconsin 54-1255 hypothetical protein (Pc12g03480) mRNA, complete cds	K15393	XP_002557233.1	B6GWP3	Pc12g03480 protein	466
Pc12g03490	1.48	0.92	1.2	0.39598	0.0791812	1.97	1.57	3.06	2.2	0.771168	0.342423	0.874469	0.200502	0.697881	Penicillium chrysogenum Wisconsin 54-1255 hypothetical protein (Pc12g03490) mRNA, complete cds	K10256	XP_002557234.1	B6GWP4	Pc12g03490 protein	453
Pc12g03500	0.82	0.74	0.78	0.0565685	-0.107905	1.66	1.41	1.34	1.47	0.168226	0.167317	0.91427	0.0127495	1.89451	Penicillium chrysogenum Wisconsin 54-1255 hypothetical protein (Pc12g03500) mRNA, complete cds	K10866	XP_002557235.1	B6GWP5	Pc12g03500 protein	561
Pc12g03510	26.57	35.33	30.95	6.19426	1.49066	45.79	38.64	45.94	43.4567	4.17203	1.63806	0.489638	0.0693408	1.15901	Penicillium chrysogenum Wisconsin 54-1255 hypothetical protein (Pc12g03510) mRNA, complete cds	K01046	XP_002557236.1	B6GWP6	Pc12g03510 protein	341
Pc12g03520	0.38	0.83	0.605	0.318198	-0.218245	1.31	2.82	2.98	2.37	0.921466	0.374748	1.96988	0.0879802	1.05561	Penicillium chrysogenum Wisconsin 54-1255 hypothetical protein (Pc12g03520) mRNA, complete cds	-	XP_002557237.1	B6GWP7	Pc12g03520 protein	548
Pc12g03540	0.22	0.56	0.39	0.240416	-0.408935	0	0.22	0.34	0.186667	0.172434	silent	n/a	n/a	n/a	Penicillium chrysogenum Wisconsin 54-1255 hypothetical protein (Pc12g03540) mRNA, complete cds	K06123	XP_002557238.1	B6GWP8	Pc12g03540 protein	377
Pc12g03550	13.09	15.49	14.29	1.69706	1.15503	7.67	8.88	8.52	8.35667	0.621316	0.922033	-0.774006	0.00976371	2.01038	Penicillium chrysogenum Wisconsin 54-1255 hypothetical protein (Pc12g03550) mRNA, complete cds	K01050	XP_002557239.1	B6GWP9	Carboxylic ester hydrolase (EC 3.1.1.-)	540
Pc12g03560	86.17	83.79	84.98	1.68291	1.92932	54.35	53.05	56.19	54.53	1.57772	1.73664	-0.640073	0.000247534	3.60636	Penicillium chrysogenum Wisconsin 54-1255 hypothetical protein (Pc12g03560) mRNA, complete cds	K01951	XP_002557240.1	B6GWQ0	Pc12g03560 protein	283
Pc12g03580	0	0.24	0.12	0.169706	silent	0	0	0	0	0	silent	-7	0.272228	0.565067	Penicillium chrysogenum Wisconsin 54-1255 hypothetical protein (Pc12g03580) mRNA, complete cds	-	XP_002557241.1	B6GWQ1	Uncharacterized protein	181
Pc12g03590	17.48	16.37	16.925	0.784889	1.22853	14.99	18.61	15.42	16.34	1.9776	1.21325	-0.0507479	0.72784	0.137964	Penicillium chrysogenum Wisconsin 54-1255 hypothetical protein (Pc12g03590) mRNA, complete cds	K13704	XP_002557242.1	B6GWQ2	Pc12g03590 protein	290
Pc12g03610	0.12	0.12	0.12	0	silent	0.12	0.36	0	0.16	0.183303	silent	n/a	n/a	n/a	Penicillium chrysogenum Wisconsin 54-1255 hypothetical protein (Pc12g03610) mRNA, complete cds	K06889	XP_002557244.1	B6GWQ4	Pc12g03610 protein	348
Pc12g03620	4.07	5.53	4.8	1.03238	0.681241	8.68	9.89	9.69	9.42	0.648614	0.974051	0.972693	0.00791006	2.10182	Penicillium chrysogenum Wisconsin 54-1255 hypothetical protein (Pc12g03620) mRNA, complete cds	-	XP_002557245.1	B6GWQ5	Pc12g03620 protein	755
Pc12g03630	13.67	11.99	12.83	1.18794	1.10823	14.07	16.47	15.65	15.3967	1.21989	1.18743	0.263097	0.102619	0.988771	Penicillium chrysogenum Wisconsin 54-1255 hypothetical protein (Pc12g03630) mRNA, complete cds	K05349	XP_002557246.1	B6GWQ6	Pc12g03630 protein	820
Pc12g03640	16.57	18.44	17.505	1.32229	1.24316	37.45	39.8	35.1	37.45	2.35	1.57345	1.0972	0.00180386	2.7438	Penicillium chrysogenum Wisconsin 54-1255 hypothetical protein (Pc12g03640) mRNA, complete cds	-	XP_002557247.1	B6GWQ7	Pc12g03640 protein	199
Pc12g03650	0.12	0.24	0.18	0.0848528	silent	0.24	0	0.12	0.12	0.12	silent	n/a	n/a	n/a	Penicillium chrysogenum Wisconsin 54-1255 hypothetical protein (Pc12g03650) mRNA, complete cds	-	XP_002557248.1	B6GWQ8	Pc12g03650 protein	356
Pc12g03690	9.13	9.84	9.485	0.502046	0.977037	2.96	3.14	1.96	2.68667	0.635715	0.429214	-1.81983	0.0010967	2.95991	Penicillium chrysogenum Wisconsin 54-1255 hypothetical protein (Pc12g03690) mRNA, complete cds	-	XP_002557249.1	B6GWZ0	Pc12g03690 protein	388
Pc12g03700	3.17	1.58	2.375	1.1243	0.375664	5.63	4.77	7.17	5.85667	1.21595	0.767651	1.30215	0.0487578	1.31196	Penicillium chrysogenum Wisconsin 54-1255 hypothetical protein (Pc12g03700) mRNA, complete cds	-	XP_002557250.1	B6GWZ1	Uncharacterized protein	114
Pc12g03710	51.09	49.5	50.295	1.1243	1.70152	67.93	81.48	70.92	73.4433	7.11871	1.86595	0.546217	0.0226355	1.64521	Penicillium chrysogenum Wisconsin 54-1255 hypothetical protein (Pc12g03710) mRNA, complete cds	-	XP_002557251.1	B6GWZ2	Pc12g03710 protein	133
Pc12g03720	35.56	35.09	35.325	0.33234	1.54808	55	58.41	59.54	57.65	2.36349	1.7608	0.706631	0.00107526	2.96849	Penicillium chrysogenum Wisconsin 54-1255 hypothetical protein (Pc12g03720) mRNA, complete cds	K06113	XP_002557252.1	B6GWZ3	Pc12g03720 protein	428
Pc12g03730	17.2	18.05	17.625	0.601041	1.24613	21	20.71	19.28	20.33	0.920815	1.30814	0.205987	0.0373272	1.42797	Penicillium chrysogenum Wisconsin 54-1255 hypothetical protein (Pc12g03730) mRNA, complete cds	-	XP_002557253.1	B6GWZ4	Pc12g03730 protein	328
Pc12g03740	96.4	88.09	92.245	5.87606	1.96494	85.79	98.46	92.76	92.3367	6.3456	1.96537	0.00143294	0.988081	0.00520724	Penicillium chrysogenum Wisconsin 54-1255 hypothetical protein (Pc12g03740) mRNA, complete cds	K04567	XP_002557254.1	B6GWZ5	Pc12g03740 protein	563
Pc12g03750	433.26	415.38	424.32	12.6431	2.62769	360.03	429.88	410.76	400.223	36.0974	2.6023	-0.0843474	0.448627	0.348115	Penicillium chrysogenum Wisconsin 54-1255 hypothetical protein (Pc12g03750) mRNA, complete cds	-	XP_002557255.1	B6GWZ6	Pc12g03750 protein	133
Pc12g03760	70.92	76.32	73.62	3.81838	1.867	131.26	139.27	121.22	130.583	9.04401	2.11589	0.826801	0.00393667	2.40487	Penicillium chrysogenum Wisconsin 54-1255 hypothetical protein (Pc12g03760) mRNA, complete cds	-	XP_002557256.1	B6GWZ7	Pc12g03760 protein	450
Pc12g03770	34.31	33.33	33.82	0.692965	1.52917	64.74	67.32	51.88	61.3133	8.27073	1.78755	0.858324	0.0210885	1.67596	Penicillium chrysogenum Wisconsin 54-1255 hypothetical protein (Pc12g03770) mRNA, complete cds	-	XP_002557257.1	B6GWZ8	Pc12g03770 protein	263
Pc12g03780	0.13	0	0.065	0.0919239	silent	0	0	0.13	0.0433333	0.0750555	silent	n/a	n/a	n/a	Penicillium chrysogenum Wisconsin 54-1255 hypothetical protein (Pc12g03780) mRNA, complete cds	-	XP_002557258.1	B6GWZ9	Uncharacterized protein	334
Pc12g03790	1.01	1.09	1.05	0.0565685	0.0211893	2.05	2.44	1.27	1.92	0.595735	0.283301	0.870717	0.145574	0.836915	Penicillium chrysogenum Wisconsin 54-1255 hypothetical protein (Pc12g03790) mRNA, complete cds	-	XP_002557259.1	B6GX00	Uncharacterized protein	496
Pc12g03810	0	0	0	0	silent	0	0	0.27	0.09	0.155885	silent	n/a	n/a	n/a	Penicillium chrysogenum Wisconsin 54-1255 hypothetical protein (Pc12g03810) mRNA, complete cds	-	XP_002557260.1	B6GX01	Uncharacterized protein	161
Pc12g03820	1.91	2.53	2.22	0.438406	0.346353	2.25	1.27	0.32	1.28	0.965039	0.10721	-0.794416	0.301775	0.520317	Penicillium chrysogenum Wisconsin 54-1255 hypothetical protein (Pc12g03820) mRNA, complete cds	-	XP_002557261.1	B6GX02	Uncharacterized protein	140
Pc12g03830	7	7.14	7.07	0.0989949	0.849419	6.21	11.92	6.49	8.20667	3.21889	0.914167	0.215086	0.668083	0.17517	Penicillium chrysogenum Wisconsin 54-1255 hypothetical protein (Pc12g03830) mRNA, complete cds	K04640	XP_002557262.1	B6GX03	Pc12g03830 protein	251
Pc12g03840	0	0.34	0.17	0.240416	silent	0.35	0	0	0.116667	0.202073	silent	n/a	n/a	n/a	Penicillium chrysogenum Wisconsin 54-1255 hypothetical protein (Pc12g03840) mRNA, complete cds	-	XP_002557263.1	B6GX04	Uncharacterized protein	130
Pc12g03850	0	0.3	0.15	0.212132	silent	0.6	0.3	0	0.3	0.3	silent	n/a	n/a	n/a	Penicillium chrysogenum Wisconsin 54-1255 hypothetical protein (Pc12g03850) mRNA, complete cds	-	XP_002557264.1	B6GX05	Uncharacterized protein	148
Pc12g03860	0.42	0	0.21	0.296985	silent	0.85	0.84	0.84	0.843333	0.0057735	-0.0740007	2.00571	0.0272046	1.56536	Penicillium chrysogenum Wisconsin 54-1255 hypothetical protein (Pc12g03860) mRNA, complete cds	-	XP_002557265.1	B6GX06	Uncharacterized protein	109
Pc12g03870	0.66	0.99	0.825	0.233345	-0.0835461	2.67	2.47	2.48	2.54	0.112694	0.404834	1.62236	0.00140595	2.85203	Penicillium chrysogenum Wisconsin 54-1255 hypothetical protein (Pc12g03870) mRNA, complete cds	-	XP_002557266.1	B6GX07	Pc12g03870 protein	259
Pc12g03880	0.54	0.8	0.67	0.183848	-0.173925	0.54	0.53	0	0.356667	0.308923	-0.447737	-0.909585	0.298578	0.524942	Penicillium chrysogenum Wisconsin 54-1255 hypothetical protein (Pc12g03880) mRNA, complete cds	-	XP_002557267.1	B6GX08	Uncharacterized protein	164
Pc12g03890	15.82	16.64	16.23	0.579828	1.21032	25.68	32.73	27.36	28.59	3.68243	1.45621	0.816848	0.0207927	1.68209	Penicillium chrysogenum Wisconsin 54-1255 hypothetical protein (Pc12g03890) mRNA, complete cds	-	XP_002557268.1	B6GX09	Pc12g03890 protein	327
Pc12g03900	26.19	24.67	25.43	1.0748	1.40535	26.46	33.05	33.23	30.9133	3.85775	1.49015	0.281698	0.158094	0.801086	Penicillium chrysogenum Wisconsin 54-1255 hypothetical protein (Pc12g03900) mRNA, complete cds	-	XP_002557269.1	B6GX10	Uncharacterized protein	424
Pc12g03910	155.71	138.98	147.345	11.8299	2.16834	151.54	145.35	144.87	147.253	3.72011	2.16807	-0.000897813	0.990125	0.00430986	Penicillium chrysogenum Wisconsin 54-1255 hypothetical protein (Pc12g03910) mRNA, complete cds	-	XP_002557270.1	B6GX11	Uncharacterized protein	453
Pc12g03920	10.72	12.42	11.57	1.20208	1.06333	14.4	21.63	19.04	18.3567	3.66312	1.26379	0.665915	0.0940569	1.02661	Penicillium chrysogenum Wisconsin 54-1255 hypothetical protein (Pc12g03920) mRNA, complete cds	-	XP_002557271.1	B6GXA5	Pc12g03920 protein	336
Pc12g03940	23.95	22.85	23.4	0.777817	1.36922	24.53	32.73	30.51	29.2567	4.24124	1.46622	0.322257	0.163482	0.78653	Penicillium chrysogenum Wisconsin 54-1255 hypothetical protein (Pc12g03940) mRNA, complete cds	-	XP_002557272.1	B6GXA6	Uncharacterized protein	136
Pc12g03980	25.79	26.19	25.99	0.282843	1.41481	30.82	37.08	36.57	34.8233	3.47635	1.54187	0.422098	0.0423538	1.37311	Penicillium chrysogenum Wisconsin 54-1255 hypothetical protein (Pc12g03980) mRNA, complete cds	-	XP_002557273.1	B6GXA7	Pc12g03980 protein	551
Pc12g04000	0.24	0	0.12	0.169706	silent	0	0	0	0	0	silent	-7	0.272228	0.565067	Penicillium chrysogenum Wisconsin 54-1255 hypothetical protein (Pc12g04000) mRNA, complete cds	-	XP_002557274.1	B6GXA8	Uncharacterized protein	180
Pc12g04010	0.17	0	0.085	0.120208	silent	0	0.08	0	0.0266667	0.046188	silent	n/a	n/a	n/a	Penicillium chrysogenum Wisconsin 54-1255 hypothetical protein (Pc12g04010) mRNA, complete cds	-	XP_002557275.1	B6GXA9	Pc12g04010 protein	487
Pc12g04040	17.92	18.37	18.145	0.318198	1.25876	15.36	13	15.75	14.7033	1.48796	1.16742	-0.303429	0.0546335	1.26254	Penicillium chrysogenum Wisconsin 54-1255 hypothetical protein (Pc12g04040) mRNA, complete cds	-	XP_002557276.1	B6GXB0	Pc12g04040 protein	162
Pc12g04050	21.55	23.13	22.34	1.11723	1.34908	24.02	20.54	21.33	21.9633	1.8244	1.3417	-0.0245322	0.815777	0.0884287	Penicillium chrysogenum Wisconsin 54-1255 hypothetical protein (Pc12g04050) mRNA, complete cds	K00681	XP_002557277.1	B6GXB1	Pc12g04050 protein	397
Pc12g04060	8.53	6.2	7.365	1.64756	0.867173	9.28	9.49	10.5	9.75667	0.652253	0.989301	0.405703	0.0955929	1.01957	Penicillium chrysogenum Wisconsin 54-1255 hypothetical protein (Pc12g04060) mRNA, complete cds	-	XP_002557278.1	B6GXB2	Pc12g04060 protein	136
Pc12g04110	20.19	17.31	18.75	2.03647	1.273	21.98	26.53	25.52	24.6767	2.38936	1.39229	0.396257	0.0650955	1.18645	Penicillium chrysogenum Wisconsin 54-1255 hypothetical protein (Pc12g04110) mRNA, complete cds	K14855	XP_002557282.1	B6GXB6	Pc12g04110 protein	1348
Pc12g04130	0.76	1.51	1.135	0.53033	0.0549959	1.53	1.26	0.76	1.18333	0.390683	0.0731071	0.0601642	0.912254	0.0398842	Penicillium chrysogenum Wisconsin 54-1255 hypothetical protein (Pc12g04130) mRNA, complete cds	-	XP_002557283.1	B6GXJ8	Uncharacterized protein	173
Pc12g04140	14.5	15.2	14.85	0.494975	1.17173	19.34	30.09	21.46	23.63	5.69406	1.37346	0.670157	0.130885	0.883109	Penicillium chrysogenum Wisconsin 54-1255 hypothetical protein (Pc12g04140) mRNA, complete cds	-	XP_002557284.1	B6GXJ9	Pc12g04140 protein	223
Pc12g04150	0.34	0.67	0.505	0.233345	-0.296709	0.54	1	0.94	0.826667	0.250067	-0.0826696	0.711022	0.245369	0.610181	Penicillium chrysogenum Wisconsin 54-1255 hypothetical protein (Pc12g04150) mRNA, complete cds	K01673	XP_002557285.1	B6GXK0	Pc12g04150 protein	622
Pc12g04160	12.84	11.68	12.26	0.820244	1.08849	10.88	12.81	13.09	12.26	1.20329	1.08849	0	1	0	Penicillium chrysogenum Wisconsin 54-1255 hypothetical protein (Pc12g04160) mRNA, complete cds	K15116	XP_002557286.1	B6GXK1	Pc12g04160 protein	346
Pc12g04170	19.73	20.63	20.18	0.636396	1.30492	21.21	21.44	20.61	21.0867	0.428525	1.32401	0.0634049	0.145197	0.838041	Penicillium chrysogenum Wisconsin 54-1255 hypothetical protein (Pc12g04170) mRNA, complete cds	K08658	XP_002557287.1	B6GXK2	Pc12g04170 protein	337
Pc12g04180	212.6	207.49	210.045	3.61332	2.32231	274.15	231.83	261.6	255.86	21.7361	2.408	0.284656	0.0673732	1.17151	Penicillium chrysogenum Wisconsin 54-1255 hypothetical protein (Pc12g04180) mRNA, complete cds	K11361	XP_002557288.1	B6GXK3	Pc12g04180 protein	715
Pc12g04190	43.97	43.13	43.55	0.59397	1.63899	48.01	46.09	44.2	46.1	1.90502	1.6637	0.082094	0.17775	0.750191	Penicillium chrysogenum Wisconsin 54-1255 hypothetical protein (Pc12g04190) mRNA, complete cds	K13519	XP_002557289.1	B6GXK4	Pc12g04190 protein	543
Pc12g04200	29.11	29.83	29.47	0.509117	1.46938	31.83	30.92	32.58	31.7767	0.831284	1.50211	0.108721	0.0419588	1.37718	Penicillium chrysogenum Wisconsin 54-1255 hypothetical protein (Pc12g04200) mRNA, complete cds	K12479	XP_002557290.1	B6GXK5	Pc12g04200 protein	578
Pc12g04210	43.08	36.69	39.885	4.51841	1.60081	33.83	36.79	32.54	34.3867	2.179	1.53639	-0.213997	0.152505	0.816717	Penicillium chrysogenum Wisconsin 54-1255 hypothetical protein (Pc12g04210) mRNA, complete cds	K20306	XP_002557291.1	B6GXK6	Pc12g04210 protein	361
Pc12g04220	52.97	47.87	50.42	3.60624	1.7026	43.9	48.19	45.53	45.8733	2.16551	1.66156	-0.13634	0.165761	0.780518	Penicillium chrysogenum Wisconsin 54-1255 hypothetical protein (Pc12g04220) mRNA, complete cds	-	XP_002557292.1	B6GXK7	Pc12g04220 protein	424
Pc12g04230	1.29	1.29	1.29	0	0.11059	2.76	3.87	3.16	3.26333	0.562168	0.513661	1.33898	0.0181219	1.7418	Penicillium chrysogenum Wisconsin 54-1255 hypothetical protein (Pc12g04230) mRNA, complete cds	-	XP_002557293.1	B6GXK8	Pc12g04230 protein	296
Pc12g04240	5.57	5.55	5.56	0.0141421	0.745075	7.32	7.23	7.67	7.40667	0.232451	0.869623	0.41374	0.00177001	2.75203	Penicillium chrysogenum Wisconsin 54-1255 hypothetical protein (Pc12g04240) mRNA, complete cds	K18097	XP_002557294.1	B6GXK9	Pc12g04240 protein	305
Pc12g04250	0.27	0.13	0.2	0.0989949	silent	0.2	0.34	0.13	0.223333	0.106927	silent	n/a	n/a	n/a	Penicillium chrysogenum Wisconsin 54-1255 hypothetical protein (Pc12g04250) mRNA, complete cds	K00485	XP_002557295.1	B6GXL0	Pc12g04250 protein	619
Pc12g04260	1.89	2.95	2.42	0.749533	0.383815	0.48	0.95	1.3	0.91	0.411461	-0.0409586	-1.41107	0.0567893	1.24573	Penicillium chrysogenum Wisconsin 54-1255 hypothetical protein (Pc12g04260) mRNA, complete cds	K00010	XP_002557296.1	B6GXL1	Pc12g04260 protein	357
Pc12g04270	0.23	0	0.115	0.162635	silent	0.08	0.3	0.3	0.226667	0.127017	silent	n/a	n/a	n/a	Penicillium chrysogenum Wisconsin 54-1255 hypothetical protein (Pc12g04270) mRNA, complete cds	K08139	XP_002557297.1	B6GXL2	Pc12g04270 protein	550
Pc12g04280	11.71	12.51	12.11	0.565685	1.08314	11.54	10.45	12.1	11.3633	0.839067	1.05551	-0.0918128	0.360105	0.443571	Penicillium chrysogenum Wisconsin 54-1255 hypothetical protein (Pc12g04280) mRNA, complete cds	K01869	XP_002557298.1	B6GXL3	Pc12g04280 protein	969
Pc12g04290	32.73	32.8	32.765	0.0494975	1.51541	31.55	27.09	36.21	31.6167	4.56037	1.49992	-0.0514703	0.757753	0.120472	Penicillium chrysogenum Wisconsin 54-1255 hypothetical protein (Pc12g04290) mRNA, complete cds	K08658	XP_002557299.1	B6GXL4	Pc12g04290 protein	364
Pc12g04300	0.18	0	0.09	0.127279	silent	0	0	0	0	0	silent	-7	0.272228	0.565067	Penicillium chrysogenum Wisconsin 54-1255 hypothetical protein (Pc12g04300) mRNA, complete cds	K00287	XP_002557300.1	B6GXL5	Pc12g04300 protein	226
Pc12g04310	52.74	65.66	59.2	9.13582	1.77232	56.38	55.94	61.45	57.9233	3.0621	1.76285	-0.0314525	0.826085	0.0829755	Penicillium chrysogenum Wisconsin 54-1255 hypothetical protein (Pc12g04310) mRNA, complete cds	K00122	XP_002557301.1	B6GXL6	Formate dehydrogenase (FDH) (EC 1.17.1.9) (NAD-dependent formate dehydrogenase)	453
Pc12g04320	32.8	31.76	32.28	0.735391	1.50893	28.41	29.8	26.36	28.19	1.73052	1.4501	-0.195457	0.0560103	1.25173	Penicillium chrysogenum Wisconsin 54-1255 hypothetical protein (Pc12g04320) mRNA, complete cds	K04460	XP_002557302.1	B6GXL7	Pc12g04320 protein	151
Pc12g04340	16.57	16.8	16.685	0.162635	1.22233	18.71	17.82	17.2	17.91	0.759013	1.2531	0.102214	0.12175	0.91453	Penicillium chrysogenum Wisconsin 54-1255 hypothetical protein (Pc12g04340) mRNA, complete cds	K11238	XP_002557303.1	B6GXL8	Pc12g04340 protein	1825
Pc12g04350	10.7	11.39	11.045	0.487904	1.04317	9.09	8.5	9.61	9.06667	0.555368	0.957448	-0.284749	0.0269421	1.56957	Penicillium chrysogenum Wisconsin 54-1255 hypothetical protein (Pc12g04350) mRNA, complete cds	K03650	XP_002557304.1	B6GXL9	Pc12g04350 protein	612
Pc12g04360	1.75	2.79	2.27	0.735391	0.356026	2.83	3.5	2.45	2.92667	0.531633	0.466373	0.366566	0.321442	0.492897	Penicillium chrysogenum Wisconsin 54-1255 hypothetical protein (Pc12g04360) mRNA, complete cds	-	XP_002557305.1	B6GXM0	Pc12g04360 protein	128
Pc12g04370	329.05	317.72	323.385	8.01152	2.50972	309.37	314.4	299.17	307.647	7.75987	2.48805	-0.0719784	0.115416	0.937734	Penicillium chrysogenum Wisconsin 54-1255 hypothetical protein (Pc12g04370) mRNA, complete cds	K00831	XP_002557306.1	B6GXM1	Pc12g04370 protein	444
Pc12g04380	20.48	25.03	22.755	3.21734	1.35708	22.84	21.88	21.49	22.07	0.694766	1.3438	-0.044097	0.725009	0.139657	Penicillium chrysogenum Wisconsin 54-1255 hypothetical protein (Pc12g04380) mRNA, complete cds	K01705	XP_002557307.1	B6GXW1	Pc12g04380 protein	379
Pc12g04390	15.38	15.5	15.44	0.0848528	1.18865	14.1	14.59	14.77	14.4867	0.346747	1.16097	-0.0919471	0.0358762	1.44519	Penicillium chrysogenum Wisconsin 54-1255 hypothetical protein (Pc12g04390) mRNA, complete cds	K19801	XP_002557308.1	B6GXW2	Pc12g04390 protein	613
Pc12g04400	9.56	11.5	10.53	1.37179	1.02243	10.87	14.8	13.23	12.9667	1.97819	1.11283	0.300302	0.234508	0.629843	Penicillium chrysogenum Wisconsin 54-1255 hypothetical protein (Pc12g04400) mRNA, complete cds	K01193	XP_002557309.1	B6GXW3	Pc12g04400 protein	624
Pc12g04410	56.72	54.4	55.56	1.64049	1.74476	53.97	53.83	50.89	52.8967	1.73923	1.72343	-0.0708698	0.185944	0.730617	Penicillium chrysogenum Wisconsin 54-1255 hypothetical protein (Pc12g04410) mRNA, complete cds	K08141	XP_002557310.1	B6GXW4	Pc12g04410 protein	531
Pc12g04420	32.51	32.89	32.7	0.268701	1.51455	36.51	39.48	38.79	38.26	1.55432	1.58274	0.226546	0.0175664	1.75532	Penicillium chrysogenum Wisconsin 54-1255 hypothetical protein (Pc12g04420) mRNA, complete cds	K01182	XP_002557311.1	B6GXW5	Pc12g04420 protein	690
Pc12g04430	1.6	1.29	1.445	0.219203	0.159868	1.62	2.13	2.14	1.96333	0.297377	0.292994	0.442236	0.12978	0.886793	Penicillium chrysogenum Wisconsin 54-1255 hypothetical protein (Pc12g04430) mRNA, complete cds	K01426	XP_002557312.1	B6GXW6	Pc12g04430 protein	547
Pc12g04440	22.11	21.4	21.755	0.502046	1.33756	21.13	22.17	24.87	22.7233	1.93042	1.35647	0.0628275	0.555342	0.255439	Penicillium chrysogenum Wisconsin 54-1255 hypothetical protein (Pc12g04440) mRNA, complete cds	K10755	XP_002557313.1	B6GXW7	Pc12g04440 protein	352
Pc12g04450	4.49	9.23	6.86	3.35169	0.836324	10.58	5.67	5.09	7.11333	3.0162	0.852073	0.0523172	0.934979	0.029198	Penicillium chrysogenum Wisconsin 54-1255 hypothetical protein (Pc12g04450) mRNA, complete cds	-	XP_002557314.1	B6GXW8	Pc12g04450 protein	148
Pc12g04460	126.13	131.66	128.895	3.9103	2.11024	123.95	131.88	135.42	130.417	5.87335	2.11533	0.016932	0.773755	0.111397	Penicillium chrysogenum Wisconsin 54-1255 hypothetical protein (Pc12g04460) mRNA, complete cds	-	XP_002557315.1	B6GXW9	Pc12g04460 protein	342
Pc12g04470	12.11	14.64	13.375	1.78898	1.12629	13.38	17.84	16.86	16.0267	2.34387	1.20484	0.260936	0.273938	0.562347	Penicillium chrysogenum Wisconsin 54-1255 hypothetical protein (Pc12g04470) mRNA, complete cds	K14845	XP_002557316.1	B6GXX0	Pc12g04470 protein	373
Pc12g04480	17.35	20.52	18.935	2.24153	1.27727	16.43	23.65	20.17	20.0833	3.61078	1.30284	0.0849433	0.722114	0.141394	Penicillium chrysogenum Wisconsin 54-1255 hypothetical protein (Pc12g04480) mRNA, complete cds	K00791	XP_002557317.1	B6GXX1	tRNA dimethylallyltransferase (EC 2.5.1.75)	462
Pc12g04490	67.43	68.92	68.175	1.05359	1.83363	61.34	77.94	68.81	69.3633	8.31382	1.84113	0.0249304	0.86072	0.0651383	Penicillium chrysogenum Wisconsin 54-1255 hypothetical protein (Pc12g04490) mRNA, complete cds	K12608	XP_002557318.1	B6GXX2	Pc12g04490 protein	279
Pc12g04500	19.81	19.97	19.89	0.113137	1.29863	16.95	20.79	18.16	18.6333	1.96327	1.27029	-0.0941575	0.453948	0.342994	Penicillium chrysogenum Wisconsin 54-1255 hypothetical protein (Pc12g04500) mRNA, complete cds	K11374	XP_002557319.1	B6GXX3	Pc12g04500 protein	807
Pc12g04510	46.41	41.12	43.765	3.74059	1.64113	45.29	52.64	47.36	48.43	3.79003	1.68511	0.146123	0.268646	0.570819	Penicillium chrysogenum Wisconsin 54-1255 hypothetical protein (Pc12g04510) mRNA, complete cds	K12161	XP_002557320.1	B6GXX4	Ubiquitin-related modifier 1	140
Pc12g04520	48.18	44.54	46.36	2.57387	1.66614	50.41	60.91	58.03	56.45	5.42538	1.75166	0.284093	0.0988975	1.00481	Penicillium chrysogenum Wisconsin 54-1255 hypothetical protein (Pc12g04520) mRNA, complete cds	K19030	XP_002557321.1	B6GXX5	Pc12g04520 protein	539
Pc12g04530	108.38	116.37	112.375	5.64978	2.05067	98.09	95.41	94.93	96.1433	1.70286	1.98292	-0.225062	0.0152704	1.81615	Penicillium chrysogenum Wisconsin 54-1255 hypothetical protein (Pc12g04530) mRNA, complete cds	K11518	XP_002557322.1	B6GXX6	Pc12g04530 protein	355
Pc12g04540	1.51	1.5	1.505	0.00707107	0.177536	0.76	3	3.01	2.25667	1.29616	0.353467	0.58443	0.493273	0.306913	Penicillium chrysogenum Wisconsin 54-1255 hypothetical protein (Pc12g04540) mRNA, complete cds	-	XP_002557323.1	B6GXX7	Uncharacterized protein	120
Pc12g04550	234.58	220	227.29	10.3096	2.35658	292.28	295.92	271.82	286.673	12.9915	2.45739	0.334873	0.0127862	1.89326	Penicillium chrysogenum Wisconsin 54-1255 hypothetical protein (Pc12g04550) mRNA, complete cds	K03083	XP_002557324.1	B6GXX8	Pc12g04550 protein	394
Pc12g04560	40.3	40.2	40.25	0.0707107	1.60477	34.3	39.9	36.92	37.04	2.80193	1.56867	-0.119905	0.221936	0.653773	Penicillium chrysogenum Wisconsin 54-1255 hypothetical protein (Pc12g04560) mRNA, complete cds	K12882	XP_002557325.1	B6GXX9	Pc12g04560 protein	822
Pc12g04570	23.84	20.11	21.975	2.63751	1.34193	55.96	58.32	56.19	56.8233	1.30124	1.75453	1.37062	0.000251622	3.59925	Penicillium chrysogenum Wisconsin 54-1255 hypothetical protein (Pc12g04570) mRNA, complete cds	K17846	XP_002557326.1	B6GXY0	Pc12g04570 protein	463
Pc12g04580	2.41	3.43	2.92	0.721249	0.465383	1.74	5.84	3.1	3.56	2.08835	0.55145	0.285909	0.716317	0.144895	Penicillium chrysogenum Wisconsin 54-1255 hypothetical protein (Pc12g04580) mRNA, complete cds	-	XP_002557327.1	B6GY69	Uncharacterized protein	130
Pc12g04590	151.73	152.67	152.2	0.66468	2.18241	152.97	150.31	159.32	154.2	4.62922	2.18808	0.0188344	0.604583	0.218544	Penicillium chrysogenum Wisconsin 54-1255 hypothetical protein (Pc12g04590) mRNA, complete cds	K06666	XP_002557328.1	B6GY70	Pc12g04590 protein	589
Pc12g04600	89.8	99.09	94.445	6.56902	1.97518	91.96	75.84	77.11	81.6367	8.96279	1.91189	-0.210257	0.187261	0.727554	Penicillium chrysogenum Wisconsin 54-1255 hypothetical protein (Pc12g04600) mRNA, complete cds	K00227	XP_002557329.1	B6GY71	Pc12g04600 protein	350
Pc12g04610	8.15	6.64	7.395	1.06773	0.868938	7.27	7.6	5.51	6.79333	1.12358	0.832083	-0.122431	0.592964	0.226972	Penicillium chrysogenum Wisconsin 54-1255 hypothetical protein (Pc12g04610) mRNA, complete cds	-	XP_002557330.1	B6GY72	Pc12g04610 protein	398
Pc12g04620	23.84	23.1	23.47	0.523259	1.37051	35.77	40.96	42.64	39.79	3.58133	1.59977	0.761588	0.00892714	2.04929	Penicillium chrysogenum Wisconsin 54-1255 hypothetical protein (Pc12g04620) mRNA, complete cds	K10755	XP_002557331.1	B6GY73	Pc12g04620 protein	475
Pc12g04630	18.72	19.57	19.145	0.601041	1.28206	18.82	19.05	18.81	18.8933	0.135769	1.27631	-0.0190904	0.504188	0.297407	Penicillium chrysogenum Wisconsin 54-1255 hypothetical protein (Pc12g04630) mRNA, complete cds	K01867	XP_002557332.1	B6GY74	Pc12g04630 protein	440
Pc12g04640	66.49	78.59	72.54	8.55599	1.86058	70.18	56.39	66.71	64.4267	7.17295	1.80907	-0.171119	0.329976	0.481518	Penicillium chrysogenum Wisconsin 54-1255 hypothetical protein (Pc12g04640) mRNA, complete cds	K02946	XP_002557333.1	B6GY75	Pc12g04640 protein	385
Pc12g04650	170.63	174.06	172.345	2.42538	2.2364	183.57	206.82	210.76	200.383	14.6934	2.30186	0.217463	0.0844662	1.07332	Penicillium chrysogenum Wisconsin 54-1255 hypothetical protein (Pc12g04650) mRNA, complete cds	K03783	XP_002557334.1	B6GY76	Purine nucleoside phosphorylase (EC 2.4.2.1) (Inosine-guanosine phosphorylase)	297
Pc12g04660	107.09	117.94	112.515	7.67211	2.05121	125.41	116.86	116.02	119.43	5.19583	2.07711	0.0860479	0.304721	0.516098	Penicillium chrysogenum Wisconsin 54-1255 hypothetical protein (Pc12g04660) mRNA, complete cds	K01867	XP_002557335.1	B6GY77	Pc12g04660 protein	158
Pc12g04670	94.65	94.5	94.575	0.106066	1.97578	107.01	101.64	99.64	102.763	3.81125	2.01184	0.119795	0.0634301	1.1977	Penicillium chrysogenum Wisconsin 54-1255 hypothetical protein (Pc12g04670) mRNA, complete cds	K08066	XP_002557336.1	B6GY78	Transcriptional activator	266
Pc12g04680	95.65	87.37	91.51	5.85484	1.96147	92.29	100	93.13	95.14	4.22979	1.97836	0.0561226	0.470906	0.327066	Penicillium chrysogenum Wisconsin 54-1255 hypothetical protein (Pc12g04680) mRNA, complete cds	K19985	XP_002557337.1	B6GY79	Exocyst complex component SEC15	742
Pc12g04690	5.67	4.75	5.21	0.650538	0.716838	8.62	10.13	9.76	9.50333	0.787041	0.977876	0.86715	0.00801252	2.09623	Penicillium chrysogenum Wisconsin 54-1255 hypothetical protein (Pc12g04690) mRNA, complete cds	-	XP_002557338.1	B6GY80	Pc12g04690 protein	741
Pc12g04700	31.14	25.97	28.555	3.65574	1.45568	20.36	24.9	25.42	23.56	2.78345	1.37218	-0.277404	0.175895	0.754747	Penicillium chrysogenum Wisconsin 54-1255 hypothetical protein (Pc12g04700) mRNA, complete cds	K14532	XP_002557339.1	B6GY81	Pc12g04700 protein	190
Pc12g04720	58.91	78.8	68.855	14.0644	1.83794	65.34	65.82	70.3	67.1533	2.73564	1.82707	-0.0361024	0.839035	0.0762199	Penicillium chrysogenum Wisconsin 54-1255 hypothetical protein (Pc12g04720) mRNA, complete cds	K05310	XP_002557341.1	B6GY83	Pc12g04720 protein	324
Pc12g04730	83.6	82.79	83.195	0.572756	1.9201	84.32	86.66	77.63	82.87	4.68637	1.9184	-0.0056469	0.931988	0.0305899	Penicillium chrysogenum Wisconsin 54-1255 hypothetical protein (Pc12g04730) mRNA, complete cds	K04706	XP_002557342.1	B6GY84	Pc12g04730 protein	525
Pc12g04740	36.8	25.49	31.145	7.99738	1.49339	31.54	43.91	42.39	39.28	6.74598	1.59417	0.334794	0.303165	0.518321	Penicillium chrysogenum Wisconsin 54-1255 hypothetical protein (Pc12g04740) mRNA, complete cds	K20304	XP_002557343.1	B6GYI6	Pc12g04740 protein	187
Pc12g04750	1117.92	1100.22	1109.07	12.5158	3.04496	978.86	921.8	1072.13	990.93	75.8883	2.99604	-0.162495	0.129676	0.887141	Penicillium chrysogenum Wisconsin 54-1255 hypothetical protein (Pc12g04750) mRNA, complete cds	K00026	XP_002557344.1	B6GYI7	Pc12g04750 protein	330
Pc12g04760	2502.41	2280.73	2391.57	156.751	3.37868	2460.94	1809.34	2381.6	2217.29	355.518	3.34582	-0.109158	0.574631	0.240611	Penicillium chrysogenum Wisconsin 54-1255 hypothetical protein (Pc12g04760) mRNA, complete cds	K02903	XP_002557345.1	B6GYI8	Pc12g04760 protein	151
Pc12g04770	103.24	113.58	108.41	7.31148	2.03507	107.9	123.88	104.42	112.067	10.3776	2.04948	0.0478594	0.700694	0.154472	Penicillium chrysogenum Wisconsin 54-1255 hypothetical protein (Pc12g04770) mRNA, complete cds	-	XP_002557346.1	B6GYI9	Pc12g04770 protein	150
Pc12g04780	82.86	84.86	83.86	1.41421	1.92355	78.25	71.73	80.1	76.6933	4.39678	1.88476	-0.128882	0.122733	0.911039	Penicillium chrysogenum Wisconsin 54-1255 hypothetical protein (Pc12g04780) mRNA, complete cds	K12831	XP_002557347.1	B6GYJ0	Pc12g04780 protein	366
Pc12g04830	0	0.15	0.075	0.106066	silent	0	0.44	0	0.146667	0.254034	silent	n/a	n/a	n/a	Penicillium chrysogenum Wisconsin 54-1255 hypothetical protein (Pc12g04830) mRNA, complete cds	-	XP_002557349.1	B6GYJ2	Uncharacterized protein	287
Pc12g05060	54.56	39.69	47.125	10.5147	1.67325	43.35	46.17	33.87	41.13	6.44351	1.61416	-0.196302	0.473524	0.324658	Penicillium chrysogenum Wisconsin 54-1255 hypothetical protein (Pc12g05060) mRNA, complete cds	-	XP_002557353.1	B6GYU0	Uncharacterized protein	120
Pc12g05070	147.79	147.28	147.535	0.360624	2.1689	190.74	195.25	196.3	194.097	2.95399	2.28802	0.395718	0.000233898	3.63097	Penicillium chrysogenum Wisconsin 54-1255 hypothetical protein (Pc12g05070) mRNA, complete cds	K11314	XP_002557354.1	B6GYU1	Pc12g05070 protein	370
Pc12g05080	93.39	86.44	89.915	4.91439	1.95383	78.02	80.17	80.26	79.4833	1.26808	1.90028	-0.177909	0.032367	1.4899	Penicillium chrysogenum Wisconsin 54-1255 hypothetical protein (Pc12g05080) mRNA, complete cds	-	XP_002557355.1	B6GYU2	Pc12g05080 protein	401
Pc12g05090	35.37	37.51	36.44	1.51321	1.56158	38.09	40.47	32.51	37.0233	4.0858	1.56848	0.0229118	0.864815	0.0630769	Penicillium chrysogenum Wisconsin 54-1255 hypothetical protein (Pc12g05090) mRNA, complete cds	K07762	XP_002557356.1	B6GYU3	Pc12g05090 protein	311
Pc12g05100	62.32	63.58	62.95	0.890955	1.799	62.04	56.37	68.71	62.3733	6.17675	1.795	-0.013277	0.908713	0.0415733	Penicillium chrysogenum Wisconsin 54-1255 hypothetical protein (Pc12g05100) mRNA, complete cds	K01262	XP_002557357.1	B6GYU4	Pc12g05100 protein	1025
Pc12g05110	18.46	19.15	18.805	0.487904	1.27427	18.75	20.19	17.28	18.74	1.45503	1.27277	-0.00499535	0.957163	0.0190143	Penicillium chrysogenum Wisconsin 54-1255 hypothetical protein (Pc12g05110) mRNA, complete cds	-	XP_002557358.1	B6GYU5	Pc12g05110 protein	426
Pc12g05120	72.99	85.07	79.03	8.54185	1.89779	76.14	81.66	77.43	78.41	2.88754	1.89437	-0.0113627	0.908975	0.0414478	Penicillium chrysogenum Wisconsin 54-1255 hypothetical protein (Pc12g05120) mRNA, complete cds	K08139	XP_002557359.1	B6GYU6	Pc12g05120 protein	584
Pc12g05130	112.32	108.31	110.315	2.8355	2.04263	100.34	111.27	106.85	106.153	5.4982	2.02593	-0.0554793	0.410442	0.386749	Penicillium chrysogenum Wisconsin 54-1255 hypothetical protein (Pc12g05130) mRNA, complete cds	K00728	XP_002557360.1	B6GYU7	Pc12g05130 protein	744
Pc12g05140	135.91	134.61	135.26	0.919239	2.13117	166.26	154.47	161.26	160.663	5.9176	2.20592	0.248305	0.0105775	1.97562	Penicillium chrysogenum Wisconsin 54-1255 hypothetical protein (Pc12g05140) mRNA, complete cds	K07877	XP_002557361.1	B6GYU8	Pc12g05140 protein	273
Pc12g05150	23.48	21.43	22.455	1.44957	1.35131	26.47	24.75	24.37	25.1967	1.11899	1.40134	0.166196	0.093835	1.02764	Penicillium chrysogenum Wisconsin 54-1255 hypothetical protein (Pc12g05150) mRNA, complete cds	-	XP_002557362.1	B6GYU9	Pc12g05150 protein	749
Pc12g05160	29.9	27.96	28.93	1.37179	1.46135	28.79	28.2	30.13	29.04	0.988989	1.463	0.00547513	0.921883	0.0353244	Penicillium chrysogenum Wisconsin 54-1255 hypothetical protein (Pc12g05160) mRNA, complete cds	-	XP_002557363.1	B6GYV0	Pc12g05160 protein	737
Pc12g05170	49.89	59.8	54.845	7.00743	1.73914	57.24	65.98	65.13	62.7833	4.81944	1.79784	0.195022	0.221015	0.655578	Penicillium chrysogenum Wisconsin 54-1255 hypothetical protein (Pc12g05170) mRNA, complete cds	K19654	XP_002557364.1	B6GYV1	Pc12g05170 protein	296
Pc12g05180	70.06	75.24	72.65	3.66281	1.86124	75.79	72.93	76.3	75.0067	1.81643	1.8751	0.046056	0.39122	0.407579	Penicillium chrysogenum Wisconsin 54-1255 hypothetical protein (Pc12g05180) mRNA, complete cds	-	XP_002557365.1	B6GYV2	Pc12g05180 protein	615
Pc12g05190	193.68	190.34	192.01	2.36174	2.28332	208.07	231.01	224.62	221.233	11.839	2.34485	0.204387	0.046453	1.33299	Penicillium chrysogenum Wisconsin 54-1255 hypothetical protein (Pc12g05190) mRNA, complete cds	K09250	XP_002557366.1	B6GYV3	Pc12g05190 protein	182
Pc12g05200	26.74	23.61	25.175	2.21324	1.40097	26.79	27.06	25.2	26.35	1.00504	1.42078	0.0658112	0.458939	0.338245	Penicillium chrysogenum Wisconsin 54-1255 hypothetical protein (Pc12g05200) mRNA, complete cds	-	XP_002557367.1	B6GYV4	Pc12g05200 protein	541
Pc12g05210	15.12	15.34	15.23	0.155563	1.1827	16.14	17.27	17.8	17.07	0.84788	1.23223	0.164547	0.0631506	1.19962	Penicillium chrysogenum Wisconsin 54-1255 hypothetical protein (Pc12g05210) mRNA, complete cds	K13335	XP_002557368.1	B6GYV5	Pc12g05210 protein	683
Pc12g05220	91.6	87.65	89.625	2.79307	1.95243	83.46	90.84	90.73	88.3433	4.22945	1.94617	-0.0207799	0.737051	0.132503	Penicillium chrysogenum Wisconsin 54-1255 peroxin Pex16-Penicillium chrysogenum (Pc12g05220) mRNA, complete cds	K13335	XP_002557369.1	B6GYV6	Peroxisomal membrane protein PEX16	384
Pc12g05230	30.48	32.05	31.265	1.11016	1.49506	31.18	33.98	32.46	32.54	1.40171	1.51242	0.0576657	0.365083	0.437609	Penicillium chrysogenum Wisconsin 54-1255 hypothetical protein (Pc12g05230) mRNA, complete cds	K10743	XP_002557370.1	B6GZ53	Ribonuclease (EC 3.1.26.4)	343
Pc12g05240	26.35	24.23	25.29	1.49907	1.40295	28.38	24.82	28.22	27.14	2.01077	1.43361	0.101854	0.354706	0.450131	Penicillium chrysogenum Wisconsin 54-1255 hypothetical protein (Pc12g05240) mRNA, complete cds	K11497	XP_002557371.1	B6GZ54	Pc12g05240 protein	625
Pc12g05250	19.11	16.92	18.015	1.54856	1.25563	15.71	21.81	18.63	18.7167	3.05092	1.27223	0.0551249	0.790415	0.102145	Penicillium chrysogenum Wisconsin 54-1255 hypothetical protein (Pc12g05250) mRNA, complete cds	K17262	XP_002557372.1	B6GZ55	Pc12g05250 protein	264
Pc12g05260	37.6	42.46	40.03	3.43654	1.60239	39.13	41.45	42.68	41.0867	1.80267	1.6137	0.0375887	0.671335	0.173061	Penicillium chrysogenum Wisconsin 54-1255 hypothetical protein (Pc12g05260) mRNA, complete cds	K15444	XP_002557373.1	B6GZ56	Pc12g05260 protein	229
Pc12g05270	28.24	36.26	32.25	5.671	1.50853	26.77	25.11	30.44	27.44	2.72743	1.43838	-0.233019	0.275397	0.560041	Penicillium chrysogenum Wisconsin 54-1255 hypothetical protein (Pc12g05270) mRNA, complete cds	K09423	XP_002557374.1	B6GZ57	Pc12g05270 protein	291
Pc12g05280	11.89	11.71	11.8	0.127279	1.07188	4.49	3.77	4.38	4.21333	0.387857	0.624626	-1.48575	0.000131281	3.8818	Penicillium chrysogenum Wisconsin 54-1255 hypothetical protein (Pc12g05280) mRNA, complete cds	K11855	XP_002557375.1	B6GZ58	Pc12g05280 protein	693
Pc12g05290	4.57	5.6	5.085	0.72832	0.706291	2.84	4.04	3.52	3.46667	0.601775	0.539912	-0.552699	0.0712643	1.14713	Penicillium chrysogenum Wisconsin 54-1255 hypothetical protein (Pc12g05290) mRNA, complete cds	-	XP_002557376.1	B6GZ59	Pc12g05290 protein	244
Pc12g05300	274.3	276.16	275.23	1.31522	2.4397	306.92	271.61	301.47	293.333	19.0093	2.46736	0.0919033	0.291729	0.53502	Penicillium chrysogenum Wisconsin 54-1255 hypothetical protein (Pc12g05300) mRNA, complete cds	K03038	XP_002557377.1	B6GZ60	Pc12g05300 protein	352
Pc12g05310	240.2	250.45	245.325	7.24784	2.38974	217.98	221.36	224.39	221.243	3.20659	2.34487	-0.14906	0.0128113	1.89241	Penicillium chrysogenum Wisconsin 54-1255 hypothetical protein (Pc12g05310) mRNA, complete cds	K00939	XP_002557378.1	B6GZ61	Adenylate kinase (EC 2.7.4.3) (ATP-AMP transphosphorylase) (ATP:AMP phosphotransferase) (Adenylate kinase cytosolic and mitochondrial) (Adenylate monophosphate kinase)	257
Pc12g05320	265.64	277.07	271.355	8.08223	2.43354	303.3	300.86	294.25	299.47	4.68238	2.47635	0.14223	0.0145351	1.83758	Penicillium chrysogenum Wisconsin 54-1255 hypothetical protein (Pc12g05320) mRNA, complete cds	K00010	XP_002557379.1	B6GZ62	Pc12g05320 protein	385
Pc12g05340	243.82	231.34	237.58	8.82469	2.37581	252.1	290.29	286.75	276.38	21.1015	2.44151	0.21824	0.0988921	1.00484	Penicillium chrysogenum Wisconsin 54-1255 hypothetical protein (Pc12g05340) mRNA, complete cds	K16536	XP_002557380.1	B6GZ63	Pc12g05340 protein	98
Pc12g05360	110.26	96.57	103.415	9.68029	2.01458	78.41	79.72	91.34	83.1567	7.11718	1.9199	-0.314542	0.0705972	1.15121	Penicillium chrysogenum Wisconsin 54-1255 hypothetical protein (Pc12g05360) mRNA, complete cds	K15100	XP_002557381.1	B6GZ64	Pc12g05360 protein	312
Pc12g05380	72.91	76.37	74.64	2.44659	1.87297	57.88	60.3	59.77	59.3167	1.2721	1.77318	-0.331511	0.00241776	2.61659	Penicillium chrysogenum Wisconsin 54-1255 hypothetical protein (Pc12g05380) mRNA, complete cds	K00228	XP_002557383.1	B6GZ66	Pc12g05380 protein	438
Pc12g05390	199.98	200.47	200.225	0.346482	2.30152	191.25	197.21	194.7	194.387	2.99233	2.28867	-0.0426929	0.0797575	1.09823	Penicillium chrysogenum Wisconsin 54-1255 hypothetical protein (Pc12g05390) mRNA, complete cds	K15111	XP_002557384.1	B6GZ67	Pc12g05390 protein	313
Pc12g05400	114.35	124.23	119.29	6.98621	2.0766	110.96	98.97	108.39	106.107	6.3127	2.02574	-0.168958	0.11447	0.941306	Penicillium chrysogenum Wisconsin 54-1255 hypothetical protein (Pc12g05400) mRNA, complete cds	K01647	XP_002557385.1	B6GZ68	Citrate synthase	471
Pc12g05410	37.58	38.7	38.14	0.79196	1.58138	37.16	36.69	38.84	37.5633	1.13032	1.57476	-0.0219798	0.583027	0.234311	Penicillium chrysogenum Wisconsin 54-1255 hypothetical protein (Pc12g05410) mRNA, complete cds	K15560	XP_002557386.1	B6GZ69	Pc12g05410 protein	725
Pc12g05420	118.95	109.34	114.145	6.7953	2.05746	106.27	102.41	106.52	105.067	2.30413	2.02146	-0.119563	0.106383	0.973128	Penicillium chrysogenum Wisconsin 54-1255 hypothetical protein (Pc12g05420) mRNA, complete cds	K17069	XP_002557387.1	B6GZ70	Pc12g05420 protein	436
Pc12g05430	4.56	2.55	3.555	1.42128	0.55084	5.18	7.38	7.4	6.65333	1.27598	0.823039	0.904228	0.083268	1.07952	Penicillium chrysogenum Wisconsin 54-1255 hypothetical protein (Pc12g05430) mRNA, complete cds	-	XP_002557388.1	B6GZ71	Uncharacterized protein	155
Pc12g05440	59.94	53.51	56.725	4.5467	1.75377	46.75	47.18	50.61	48.18	2.1154	1.68287	-0.23555	0.0586491	1.23174	Penicillium chrysogenum Wisconsin 54-1255 hypothetical protein (Pc12g05440) mRNA, complete cds	K08141	XP_002557389.1	B6GZ72	Pc12g05440 protein	529
Pc12g05450	6.82	5.73	6.275	0.770746	0.797614	4.7	5.39	4.8	4.96333	0.372872	0.695773	-0.338306	0.0760176	1.11909	Penicillium chrysogenum Wisconsin 54-1255 hypothetical protein (Pc12g05450) mRNA, complete cds	K11758	XP_002557390.1	B6GZ73	Pc12g05450 protein	606
Pc12g05460	51.57	49.6	50.585	1.393	1.70402	52.97	52.58	50.9	52.15	1.09995	1.71725	0.0439576	0.250155	0.601791	Penicillium chrysogenum Wisconsin 54-1255 hypothetical protein (Pc12g05460) mRNA, complete cds	-	XP_002557391.1	B6GZE6	Pc12g05460 protein	679
Pc23g00570	11.05	10.99	11.02	0.0424264	1.04218	12.65	16.58	13.86	14.3633	2.01277	1.15726	0.382266	0.112173	0.95011	Penicillium chrysogenum Wisconsin 54-1255 hypothetical protein (Pc23g00570) mRNA, partial cds	K06658	XP_002557391.1	B6HWA7	Pc23g00570 protein (Fragment)	178
Pc12g05470	57.99	56.21	57.1	1.25865	1.75664	57.84	58.55	58.75	58.38	0.478226	1.76626	0.0319835	0.187745	0.726431	Penicillium chrysogenum Wisconsin 54-1255 hypothetical protein (Pc12g05470) mRNA, complete cds	K16948	XP_002557392.1	B6GZE7	Pc12g05470 protein	718
Pc12g05480	324.96	338.92	331.94	9.87121	2.52106	311.26	290.77	295.89	299.307	10.6637	2.47612	-0.149298	0.0413794	1.38322	Penicillium chrysogenum Wisconsin 54-1255 hypothetical protein (Pc12g05480) mRNA, complete cds	K00415	XP_002557393.1	B6GZE8	Pc12g05480 protein	456
Pc12g05490	26.14	28.27	27.205	1.50614	1.43465	27.73	29.97	28.48	28.7267	1.14019	1.45829	0.0785188	0.281924	0.549868	Penicillium chrysogenum Wisconsin 54-1255 hypothetical protein (Pc12g05490) mRNA, complete cds	K03023	XP_002557394.1	B6GZE9	Pc12g05490 protein	641
Pc12g05500	86.06	85.28	85.67	0.551543	1.93283	64.46	74.12	67.17	68.5833	4.98267	1.83622	-0.320932	0.0194634	1.71078	Penicillium chrysogenum Wisconsin 54-1255 hypothetical protein (Pc12g05500) mRNA, complete cds	-	XP_002557395.1	B6GZF0	Pc12g05500 protein	241
Pc12g05510	34.17	37.08	35.625	2.05768	1.55175	30.03	27.55	29.72	29.1	1.35126	1.46389	-0.291871	0.0216489	1.66456	Penicillium chrysogenum Wisconsin 54-1255 hypothetical protein (Pc12g05510) mRNA, complete cds	K16261	XP_002557396.1	B6GZF1	Pc12g05510 protein	554
Pc12g05520	30.19	30.74	30.465	0.388909	1.4838	31.16	31.53	31.6	31.43	0.236432	1.49734	0.0449895	0.037554	1.42534	Penicillium chrysogenum Wisconsin 54-1255 hypothetical protein (Pc12g05520) mRNA, complete cds	K01897	XP_002557397.1	B6GZF2	Pc12g05520 protein	707
Pc12g05530	64.27	82.77	73.52	13.0815	1.86641	43.71	52.06	45.19	46.9867	4.45552	1.67197	-0.645885	0.0404284	1.39331	Penicillium chrysogenum Wisconsin 54-1255 hypothetical protein (Pc12g05530) mRNA, complete cds	-	XP_002557398.1	B6GZF3	Pc12g05530 protein	245
Pc12g05550	20.71	23.32	22.015	1.84555	1.34272	30.25	33.49	30.09	31.2767	1.91847	1.49522	0.5066	0.0127381	1.8949	Penicillium chrysogenum Wisconsin 54-1255 hypothetical protein (Pc12g05550) mRNA, complete cds	K00921	XP_002557399.1	B6GZF4	Pc12g05550 protein	282
Pc12g05570	0	0.14	0.07	0.0989949	silent	1.16	0.43	0	0.53	0.58643	-0.275724	2.92057	0.37282	0.428501	Penicillium chrysogenum Wisconsin 54-1255 hypothetical protein (Pc12g05570) mRNA, complete cds	K18587	XP_002557401.1	B6GZF6	Pc12g05570 protein	297
Pc09g00310	1.2	1.68	1.44	0.339411	0.158362	1.73	2.13	2.48	2.11333	0.375278	0.324968	0.553452	0.135611	0.867706	Penicillium chrysogenum Wisconsin 54-1255 hypothetical protein (Pc09g00310) mRNA, complete cds	-	XP_002557402.1	B6GWM6	Pc09g00310 protein	391
Pc12g05590	0.47	0.62	0.545	0.106066	-0.263603	1.38	1.37	1.59	1.44667	0.124231	0.160368	1.4084	0.00361832	2.44149	Penicillium chrysogenum Wisconsin 54-1255 hypothetical protein (Pc12g05590) mRNA, complete cds	K15394	XP_002557403.1	B6GZF8	Pc12g05590 protein	2715
Pc12g05630	0	0	0	0	silent	0	0	0.35	0.116667	0.202073	silent	n/a	n/a	n/a	Penicillium chrysogenum Wisconsin 54-1255 hypothetical protein (Pc12g05630) mRNA, complete cds	-	XP_002557407.1	B6GZG2	Uncharacterized protein	246
Pc12g05650	1.34	1.77	1.555	0.304056	0.19173	3.15	2.67	4.91	3.57667	1.17938	0.553478	1.2017	0.108672	0.963882	Penicillium chrysogenum Wisconsin 54-1255 hypothetical protein (Pc12g05650) mRNA, complete cds	-	XP_002557409.1	B6GZG4	Uncharacterized protein	103
Pc12g05660	9.84	9.47	9.655	0.26163	0.984752	12.37	9.74	13.2	11.77	1.80635	1.07078	0.285766	0.216059	0.665429	Penicillium chrysogenum Wisconsin 54-1255 hypothetical protein (Pc12g05660) mRNA, complete cds	K19718	XP_002557410.1	B6GZG5	Pc12g05660 protein	523
Pc12g05670	22.84	22.72	22.78	0.0848528	1.35755	19.23	22.36	16.92	19.5033	2.73028	1.29011	-0.224047	0.205831	0.686488	Penicillium chrysogenum Wisconsin 54-1255 hypothetical protein (Pc12g05670) mRNA, complete cds	-	XP_002557411.1	B6GZG6	Pc12g05670 protein	108
Pc12g05680	1.86	1.11	1.485	0.53033	0.171726	2.26	0.37	1.12	1.25	0.951683	0.09691	-0.248535	0.778072	0.10898	Penicillium chrysogenum Wisconsin 54-1255 hypothetical protein (Pc12g05680) mRNA, complete cds	-	XP_002557412.1	B6GZN3	Uncharacterized protein	121
Pc12g05690	41.05	43.88	42.465	2.00111	1.62803	47.15	45.73	47.9	46.9267	1.1021	1.67142	0.144134	0.0444711	1.35192	Penicillium chrysogenum Wisconsin 54-1255 hypothetical protein (Pc12g05690) mRNA, complete cds	-	XP_002557413.1	B6GZN4	Pc12g05690 protein	507
Pc12g05700	19.15	16.2	17.675	2.08597	1.24736	15.87	22.54	20.49	19.6333	3.41652	1.29299	0.151595	0.531058	0.274858	Penicillium chrysogenum Wisconsin 54-1255 hypothetical protein (Pc12g05700) mRNA, complete cds	K11562	XP_002557414.1	B6GZN5	Pc12g05700 protein	225
Pc12g05710	13.23	13.17	13.2	0.0424264	1.12057	5.31	7.47	7.3	6.69333	1.20101	0.825642	-0.979741	0.00537885	2.26931	Penicillium chrysogenum Wisconsin 54-1255 hypothetical protein (Pc12g05710) mRNA, complete cds	-	XP_002557415.1	B6GZN6	Pc12g05710 protein	432
Pc12g05720	65.97	61.38	63.675	3.24562	1.80397	65.49	74.59	73.15	71.0767	4.89148	1.85173	0.158649	0.163379	0.786804	Penicillium chrysogenum Wisconsin 54-1255 hypothetical protein (Pc12g05720) mRNA, complete cds	K08282	XP_002557416.1	B6GZN7	Pc12g05720 protein	365
Pc12g05730	17.61	17.4	17.505	0.148492	1.24316	16.1	17.21	18.21	17.1733	1.05548	1.23485	-0.027597	0.703068	0.153003	Penicillium chrysogenum Wisconsin 54-1255 hypothetical protein (Pc12g05730) mRNA, complete cds	K02365	XP_002557417.1	B6GZN8	Pc12g05730 protein	353
Pc12g05740	35.2	35.02	35.11	0.127279	1.54543	30.99	33.31	32.82	32.3733	1.2228	1.51019	-0.117076	0.0579203	1.23717	Penicillium chrysogenum Wisconsin 54-1255 hypothetical protein (Pc12g05740) mRNA, complete cds	K00854	XP_002557418.1	B6GZN9	Pc12g05740 protein	373
Pc12g05750	29.48	31.7	30.59	1.56978	1.48558	31.9	30.41	33.81	32.04	1.70432	1.50569	0.066814	0.409396	0.387857	Penicillium chrysogenum Wisconsin 54-1255 hypothetical protein (Pc12g05750) mRNA, complete cds	K00854	XP_002557419.1	B6GZP0	Pc12g05750 protein	578
Pc12g05760	40.96	39.87	40.415	0.770746	1.60654	39.6	44.88	43.34	42.6067	2.71531	1.62948	0.0761883	0.366256	0.436215	Penicillium chrysogenum Wisconsin 54-1255 hypothetical protein (Pc12g05760) mRNA, complete cds	K14288	XP_002557420.1	B6GZP1	Pc12g05760 protein	1028
Pc12g05770	25.14	24.23	24.685	0.643467	1.39243	40.81	39.9	37.42	39.3767	1.75455	1.59524	0.673706	0.00166409	2.77882	Penicillium chrysogenum Wisconsin 54-1255 hypothetical protein (Pc12g05770) mRNA, complete cds	-	XP_002557421.1	B6GZP2	Pc12g05770 protein	218
Pc12g05780	3.81	5.89	4.85	1.47078	0.685742	5.56	2.11	2.54	3.40333	1.88006	0.531904	-0.511036	0.432922	0.36359	Penicillium chrysogenum Wisconsin 54-1255 hypothetical protein (Pc12g05780) mRNA, complete cds	-	XP_002557422.1	B6GZP3	Uncharacterized protein	108
Pc12g05790	195.45	186.81	191.13	6.1094	2.28133	157.94	139.01	140.28	145.743	10.5817	2.16359	-0.391124	0.0129227	1.88865	Penicillium chrysogenum Wisconsin 54-1255 hypothetical protein (Pc12g05790) mRNA, complete cds	-	XP_002557423.1	B6GZP4	Pc12g05790 protein	144
Pc12g05800	0.28	0.56	0.42	0.19799	-0.376751	0	0	0	0	0	silent	-7	0.272228	0.565067	Penicillium chrysogenum Wisconsin 54-1255 hypothetical protein (Pc12g05800) mRNA, partial cds	-	XP_002557424.1	B6GZP5	Uncharacterized protein (Fragment)	156
Pc12g05810	0.55	0	0.275	0.388909	silent	0	0.82	0	0.273333	0.473427	silent	n/a	n/a	n/a	Penicillium chrysogenum Wisconsin 54-1255 hypothetical protein (Pc12g05810) mRNA, complete cds	-	XP_002557425.1	B6GZP6	Uncharacterized protein	160
Pc12g05820	66.4	62.94	64.67	2.44659	1.8107	51.08	63.41	63.11	59.2	7.03373	1.77232	-0.127499	0.385591	0.413873	Penicillium chrysogenum Wisconsin 54-1255 hypothetical protein (Pc12g05820) mRNA, complete cds	K01070	XP_002557426.1	B6GZP7	S-formylglutathione hydrolase (EC 3.1.2.12)	285
Pc12g05830	7.62	6.94	7.28	0.480833	0.862131	7.8	6.94	7.86	7.53333	0.514717	0.876987	0.0493499	0.620028	0.207588	Penicillium chrysogenum Wisconsin 54-1255 hypothetical protein (Pc12g05830) mRNA, complete cds	K02365	XP_002557427.1	B6GZP8	Pc12g05830 protein	2059
Pc12g05840	54.37	56.18	55.275	1.27986	1.74253	61.07	45.9	63.15	56.7067	9.41646	1.75363	0.0368912	0.852091	0.0695142	Penicillium chrysogenum Wisconsin 54-1255 hypothetical protein (Pc12g05840) mRNA, complete cds	-	XP_002557428.1	B6GZP9	Pc12g05840 protein	207
Pc12g05850	71.82	70.98	71.4	0.59397	1.8537	85.88	78.01	89.14	84.3433	5.72191	1.92605	0.24035	0.0564567	1.24828	Penicillium chrysogenum Wisconsin 54-1255 hypothetical protein (Pc12g05850) mRNA, complete cds	K15105	XP_002557429.1	B6GZQ0	Pc12g05850 protein	692
Pc12g05860	1.34	1.6	1.47	0.183848	0.167317	1.34	1.07	0.8	1.07	0.27	0.0293838	-0.458205	0.171244	0.766385	Penicillium chrysogenum Wisconsin 54-1255 hypothetical protein (Pc12g05860) mRNA, complete cds	-	XP_002557430.1	B6GZQ1	Uncharacterized protein	164
Pc12g05870	5474.02	4745.7	5109.86	515	3.70841	8423.42	9055.03	7708.76	8395.74	673.562	3.92406	0.716373	0.0104117	1.98248	Penicillium chrysogenum Wisconsin 54-1255 hypothetical protein (Pc12g05870) mRNA, complete cds	K01409	XP_002557431.1	B6GZQ2	Pc12g05870 protein	127
Pc12g05880	5.69	5.12	5.405	0.403051	0.732796	4.83	5.31	5.97	5.37	0.572364	0.729974	-0.00937253	0.946078	0.024073	Penicillium chrysogenum Wisconsin 54-1255 hypothetical protein (Pc12g05880) mRNA, complete cds	K01409	XP_002557432.1	B6GZQ3	tRNA N6-adenosine threonylcarbamoyltransferase, mitochondrial (EC 2.3.1.234) (N6-L-threonylcarbamoyladenine synthase) (t(6)A synthase) (t(6)A37 threonylcarbamoyladenosine biosynthesis protein) (tRNA threonylcarbamoyladenosine biosynthesis protein)	457
Pc12g05890	27.35	31.46	29.405	2.90621	1.46842	35.41	25.58	32.05	31.0133	4.99632	1.49155	0.0768271	0.716324	0.144891	Penicillium chrysogenum Wisconsin 54-1255 hypothetical protein (Pc12g05890) mRNA, complete cds	-	XP_002557433.1	B6GZQ4	Pc12g05890 protein	107
Pc12g05900	17.42	16.61	17.015	0.572756	1.23083	18.25	19.39	18.63	18.7567	0.58046	1.27316	0.140596	0.0456849	1.34023	Penicillium chrysogenum Wisconsin 54-1255 hypothetical protein (Pc12g05900) mRNA, complete cds	K11380	XP_002557434.1	B6GZQ5	Pc12g05900 protein	1088
Pc12g05910	87.69	84.33	86.01	2.37588	1.93455	77.51	73.22	82.2	77.6433	4.49148	1.8901	-0.147642	0.101148	0.995042	Penicillium chrysogenum Wisconsin 54-1255 hypothetical protein (Pc12g05910) mRNA, complete cds	K02365	XP_002557435.1	B6GZQ6	Pc12g05910 protein	332
Pc12g05920	32.57	40.01	36.29	5.26087	1.55979	36.17	26.48	36.6	33.0833	5.72269	1.51961	-0.133467	0.573232	0.24167	Penicillium chrysogenum Wisconsin 54-1255 hypothetical protein (Pc12g05920) mRNA, complete cds	K14968	XP_002557436.1	B6GZQ7	Pc12g05920 protein	113
Pc12g05930	7.92	9.4	8.66	1.04652	0.937518	9.97	11.06	11.77	10.9333	0.906661	1.03875	0.336294	0.079951	1.09718	Penicillium chrysogenum Wisconsin 54-1255 hypothetical protein (Pc12g05930) mRNA, complete cds	K15363	XP_002557437.1	B6GZQ8	Fanconi-associated nuclease (EC 3.1.4.1)	787
Pc12g05940	1635.28	1689.21	1662.24	38.1343	3.2207	1663.41	1583.79	1512.07	1586.42	75.7044	3.20042	-0.0673552	0.294945	0.530259	Penicillium chrysogenum Wisconsin 54-1255 hypothetical protein (Pc12g05940) mRNA, complete cds	K02953	XP_002557438.1	B6GZQ9	Pc12g05940 protein	151
Pc12g05950	33.68	38.52	36.1	3.4224	1.55751	36.3	32.31	34.86	34.49	2.02057	1.53769	-0.0658207	0.542439	0.265649	Penicillium chrysogenum Wisconsin 54-1255 hypothetical protein (Pc12g05950) mRNA, complete cds	K03660	XP_002557439.1	B6GZR0	Pc12g05950 protein	393
Pc12g05960	102.97	104.34	103.655	0.968736	2.01559	96.13	93.17	95.21	94.8367	1.5149	1.97698	-0.128273	0.00571087	2.2433	Penicillium chrysogenum Wisconsin 54-1255 hypothetical protein (Pc12g05960) mRNA, complete cds	K12837	XP_002557440.1	B6GZW9	U2 snRNP auxiliary factor large subunit	554
Pc12g05970	190.28	193.89	192.085	2.55266	2.28349	179.78	178.32	184.57	180.89	3.26951	2.25741	-0.0866322	0.0276145	1.55886	Penicillium chrysogenum Wisconsin 54-1255 hypothetical protein (Pc12g05970) mRNA, complete cds	K16944	XP_002557441.1	B6GZX0	Pc12g05970 protein	405
Pc12g05980	77.58	76.9	77.24	0.480833	1.88784	77.72	78.74	82.6	79.6867	2.57405	1.90139	0.0449902	0.295431	0.529544	Penicillium chrysogenum Wisconsin 54-1255 hypothetical protein (Pc12g05980) mRNA, complete cds	K09272	XP_002557442.1	B6GZX1	FACT complex subunit POB3	558
Pc12g05990	74.13	60.35	67.24	9.74393	1.82763	97.36	97.76	109.65	101.59	6.98303	2.00685	0.595367	0.0182437	1.73889	Penicillium chrysogenum Wisconsin 54-1255 hypothetical protein (Pc12g05990) mRNA, complete cds	-	XP_002557443.1	B6GZX2	Pc12g05990 protein	236
Pc12g06000	67.09	66.27	66.68	0.579828	1.824	65.63	66.69	63.06	65.1267	1.86661	1.81376	-0.0340057	0.355256	0.449458	Penicillium chrysogenum Wisconsin 54-1255 hypothetical protein (Pc12g06000) mRNA, complete cds	-	XP_002557444.1	B6GZX3	Pc12g06000 protein	1199
Pc12g06010	8.11	13.01	10.56	3.46482	1.02366	9.11	12.14	9.47	10.24	1.65526	1.0103	-0.0443941	0.893759	0.0487798	Penicillium chrysogenum Wisconsin 54-1255 hypothetical protein (Pc12g06010) mRNA, complete cds	-	XP_002557445.1	B6GZX4	Uncharacterized protein	102
Pc12g06020	54.16	56.81	55.485	1.87383	1.74418	59.54	58.72	62.79	60.35	2.15251	1.78068	0.121256	0.0816174	1.08822	Penicillium chrysogenum Wisconsin 54-1255 hypothetical protein (Pc12g06020) mRNA, complete cds	K10589	XP_002557446.1	B6GZX5	Pc12g06020 protein	709
Pc12g06030	7.67	11.93	9.8	3.01227	0.991226	8.72	11.48	8.87	9.69	1.552	0.986324	-0.0162851	0.958864	0.0182429	Penicillium chrysogenum Wisconsin 54-1255 hypothetical protein (Pc12g06030) mRNA, complete cds	-	XP_002557447.1	B6GZX6	Uncharacterized protein	182
Pc12g06050	0.21	0.42	0.315	0.148492	-0.501689	0.42	0.21	0.42	0.35	0.121244	-0.455932	0.152003	0.78878	0.103044	Penicillium chrysogenum Wisconsin 54-1255 hypothetical protein (Pc12g06050) mRNA, complete cds	-	XP_002557448.1	B6GZX7	Uncharacterized protein	207
Pc12g06060	2.91	6.31	4.61	2.40416	0.663701	1.21	2.22	1.37	1.6	0.542863	0.20412	-1.52669	0.108633	0.964038	Penicillium chrysogenum Wisconsin 54-1255 hypothetical protein (Pc12g06060) mRNA, complete cds	K01185	XP_002557449.1	B6GZX8	Pc12g06060 protein	250
Pc12g06070	1.96	1.08	1.52	0.622254	0.181844	1.98	1.09	2.18	1.75	0.580259	0.243038	0.203284	0.7003	0.154716	Penicillium chrysogenum Wisconsin 54-1255 hypothetical protein (Pc12g06070) mRNA, complete cds	-	XP_002557450.1	B6GZX9	Uncharacterized protein	199
Pc12g06080	169.99	161.61	165.8	5.92555	2.21958	181.37	143.81	170.74	165.307	19.3605	2.21829	-0.0042991	0.975444	0.0107978	Penicillium chrysogenum Wisconsin 54-1255 hypothetical protein (Pc12g06080) mRNA, complete cds	-	XP_002557451.1	B6GZY0	Pc12g06080 protein	287
Pc12g06090	32.59	34.51	33.55	1.35765	1.52569	24.25	24.98	23.79	24.34	0.600083	1.38632	-0.462984	0.00164623	2.78351	Penicillium chrysogenum Wisconsin 54-1255 hypothetical protein (Pc12g06090) mRNA, complete cds	K15111	XP_002557452.1	B6GZY1	Pc12g06090 protein	402
Pc12g06100	35.83	36.35	36.09	0.367696	1.55739	43.88	37.96	45.29	42.3767	3.88937	1.62713	0.231671	0.119153	0.923893	Penicillium chrysogenum Wisconsin 54-1255 hypothetical protein (Pc12g06100) mRNA, complete cds	-	XP_002557453.1	B6GZY2	Pc12g06100 protein	362
Pc12g06110	18.92	22.2	20.56	2.31931	1.31302	22.02	21.61	21.53	21.72	0.262869	1.33686	0.0791838	0.417879	0.378949	Penicillium chrysogenum Wisconsin 54-1255 hypothetical protein (Pc12g06110) mRNA, complete cds	K00949	XP_002557454.1	B6GZY3	Thiamine pyrophosphokinase (EC 2.7.6.2)	325
Pc12g06120	84.37	86.81	85.59	1.72534	1.93242	74.87	73.31	68.65	72.2767	3.23619	1.859	-0.243912	0.0140816	1.85135	Penicillium chrysogenum Wisconsin 54-1255 hypothetical protein (Pc12g06120) mRNA, complete cds	K17782	XP_002557455.1	B6GZY4	Pc12g06120 protein	282
Pc12g06130	2.52	2.15	2.335	0.26163	0.368287	1.57	2.63	3.11	2.43667	0.787993	0.386796	0.0614864	0.876898	0.0570509	Penicillium chrysogenum Wisconsin 54-1255 hypothetical protein (Pc12g06130) mRNA, complete cds	-	XP_002557456.1	B6GZY5	Pc12g06130 protein	353
Pc12g06140	0	0	0	0	silent	0	0	0	0	0	silent	n/a	n/a	n/a	Penicillium chrysogenum Wisconsin 54-1255 hypothetical protein (Pc12g06140) mRNA, complete cds	K17649	XP_002557457.1	B6GZY6	Pc12g06140 protein	424
Pc12g06160	0.48	0.72	0.6	0.169706	-0.221849	0.49	0.12	0.24	0.283333	0.188768	silent	n/a	n/a	n/a	Penicillium chrysogenum Wisconsin 54-1255 hypothetical protein (Pc12g06160) mRNA, complete cds	K15385	XP_002557459.1	B6GZY8	Pc12g06160 protein	352
Pc12g06170	63.94	79.63	71.785	11.0945	1.85603	64.61	64.53	69.87	66.3367	3.06022	1.82175	-0.113876	0.449229	0.347532	Penicillium chrysogenum Wisconsin 54-1255 hypothetical protein (Pc12g06170) mRNA, complete cds	K14775	XP_002557460.1	B6H050	Pc12g06170 protein	398
Pc12g06180	93.18	89.47	91.325	2.62337	1.96059	83.78	74.87	82.19	80.28	4.75217	1.90461	-0.185969	0.0622597	1.20579	Penicillium chrysogenum Wisconsin 54-1255 hypothetical protein (Pc12g06180) mRNA, complete cds	K03522	XP_002557461.1	B6H051	Pc12g06180 protein	350
Pc12g06190	10.91	12.5	11.705	1.1243	1.06837	12.34	11.75	12.13	12.0733	0.299054	1.08183	0.0446991	0.601538	0.220737	Penicillium chrysogenum Wisconsin 54-1255 hypothetical protein (Pc12g06190) mRNA, complete cds	K11269	XP_002557462.1	B6H052	Pc12g06190 protein	1051
Pc12g06200	15.79	15.52	15.655	0.190919	1.19465	11.31	10.37	14.59	12.09	2.21549	1.08243	-0.372809	0.120155	0.920258	Penicillium chrysogenum Wisconsin 54-1255 hypothetical protein (Pc12g06200) mRNA, complete cds	K00799	XP_002557463.1	B6H053	Pc12g06200 protein	216
Pc12g06210	4.6	5.2	4.9	0.424264	0.690196	4.86	4.17	2.93	3.98667	0.977974	0.60061	-0.297599	0.316978	0.498971	Penicillium chrysogenum Wisconsin 54-1255 hypothetical protein (Pc12g06210) mRNA, complete cds	-	XP_002557464.1	B6H054	Uncharacterized protein	207
Pc12g06220	261.49	253.92	257.705	5.3528	2.41112	226.95	216.04	239.9	227.63	11.9445	2.35723	-0.17903	0.0485735	1.3136	Penicillium chrysogenum Wisconsin 54-1255 cell wall synthesis protein BAC82548-Penicillium chrysogenum (Pc12g06220) mRNA, complete cds	K01238	XP_002557465.1	B6H055	Cell wall synthesis protein BAC82548-Penicillium chrysogenum	434
Pc12g06230	0.65	0.39	0.52	0.183848	-0.283997	0.13	0.39	0.26	0.26	0.13	silent	n/a	n/a	n/a	Penicillium chrysogenum Wisconsin 54-1255 hypothetical protein (Pc12g06230) mRNA, complete cds	-	XP_002557466.1	B6H056	Pc12g06230 protein	324
Pc12g06240	25.96	26.8	26.38	0.59397	1.42127	28.69	23.95	25.8	26.1467	2.38894	1.41742	-0.0128175	0.905475	0.0431233	Penicillium chrysogenum Wisconsin 54-1255 hypothetical protein (Pc12g06240) mRNA, complete cds	K14327	XP_002557467.1	B6H057	Pc12g06240 protein	516
Pc12g06250	49.18	52.93	51.055	2.65165	1.70804	56.88	55.39	57.65	56.64	1.14896	1.75312	0.149769	0.0422298	1.37438	Penicillium chrysogenum Wisconsin 54-1255 hypothetical protein (Pc12g06250) mRNA, complete cds	K14327	XP_002557468.1	B6H058	Pc12g06250 protein	1186
Pc12g06260	0.08	0	0.04	0.0565685	silent	0	0	0	0	0	silent	-7	0.272228	0.565067	Penicillium chrysogenum Wisconsin 54-1255 hypothetical protein (Pc12g06260) mRNA, complete cds	K10866	XP_002557469.1	B6H059	Pc12g06260 protein	544
Pc12g06270	0.57	0.43	0.5	0.0989949	-0.30103	0.14	0.43	0	0.19	0.219317	silent	n/a	n/a	n/a	Penicillium chrysogenum Wisconsin 54-1255 hypothetical protein (Pc12g06270) mRNA, complete cds	K00069	XP_002557470.1	B6H060	Pc12g06270 protein	298
Pc12g06280	1.21	1.05	1.13	0.113137	0.0530784	0.15	1.66	0.9	0.903333	0.755006	-0.044152	-0.322992	0.715575	0.145345	Penicillium chrysogenum Wisconsin 54-1255 hypothetical protein (Pc12g06280) mRNA, complete cds	K00069	XP_002557471.1	B6H061	Pc12g06280 protein	282
Pc12g06300	44.58	47.33	45.955	1.94454	1.66233	54.11	63.49	61.15	59.5833	4.88231	1.77512	0.374687	0.0366381	1.43607	Penicillium chrysogenum Wisconsin 54-1255 hypothetical protein (Pc12g06300) mRNA, complete cds	K11153	XP_002557472.1	B6H062	Pc12g06300 protein	340
Pc12g06310	1.61	3.08	2.345	1.03945	0.370143	1.63	3.09	4.33	3.01667	1.35149	0.479527	0.363367	0.599194	0.222433	Penicillium chrysogenum Wisconsin 54-1255 hypothetical protein (Pc12g06310) mRNA, complete cds	K14180	XP_002557473.1	B6H063	Aristolochene synthase prx2 (AS) (EC 4.2.3.9) (PR-toxin biosynthesis protein 2) (Sesquiterpene cyclase prx2)	342
Pc12g06320	0.33	0.49	0.41	0.113137	-0.387216	0.08	0.24	0.9	0.406667	0.434665	-0.390761	-0.0117772	0.992562	0.00324243	Penicillium chrysogenum Wisconsin 54-1255 hypothetical protein (Pc12g06320) mRNA, complete cds	K04487	XP_002557474.1	B6H064	Pc12g06320 protein	512
Pc12g06330	0.77	2.44	1.605	1.18087	0.205475	1.3	1.8	2.32	1.80667	0.510033	0.256878	0.170757	0.800102	0.0968544	Penicillium chrysogenum Wisconsin 54-1255 hypothetical protein (Pc12g06330) mRNA, complete cds	K14729	XP_002557475.1	B6H065	Pc12g06330 protein	329
Pc12g06340	0.31	1.23	0.77	0.650538	-0.113509	1.02	1.08	1.86	1.32	0.468615	0.120574	0.777608	0.342937	0.464786	Penicillium chrysogenum Wisconsin 54-1255 hypothetical protein (Pc12g06340) mRNA, complete cds	K18388	XP_002557476.1	B6H066	Pc12g06340 protein	540
Pc12g06350	7.5	8.54	8.02	0.735391	0.904174	9.26	10.29	10.24	9.93	0.580775	0.996949	0.308191	0.0461754	1.33559	Penicillium chrysogenum Wisconsin 54-1255 hypothetical protein (Pc12g06350) mRNA, complete cds	K00493	XP_002557477.1	B6H067	Pc12g06350 protein	579
Pc12g06360	2.91	4.21	3.56	0.919239	0.55145	8.02	9.76	11.37	9.71667	1.67542	0.987517	1.44858	0.019354	1.71323	Penicillium chrysogenum Wisconsin 54-1255 hypothetical protein (Pc12g06360) mRNA, complete cds	-	XP_002557478.1	B6H068	Uncharacterized protein	166
Pc12g06370	0.53	1.24	0.885	0.502046	-0.0530567	0.99	1.15	1.25	1.13	0.131149	0.0530784	0.352573	0.449	0.347753	Penicillium chrysogenum Wisconsin 54-1255 hypothetical protein (Pc12g06370) mRNA, complete cds	K05607	XP_002557479.1	B6H069	Pc12g06370 protein	471
Pc12g06380	2.39	3.68	3.035	0.912168	0.482159	3.16	3.94	5.26	4.12	1.06151	0.614897	0.440948	0.325821	0.487021	Penicillium chrysogenum Wisconsin 54-1255 hypothetical protein (Pc12g06380) mRNA, complete cds	K17645	XP_002557480.1	B6H070	Pc12g06380 protein	509
Pc12g06390	0.48	1.04	0.76	0.39598	-0.119186	1.15	1.52	1.81	1.49333	0.330807	0.174157	0.974465	0.107912	0.966931	Penicillium chrysogenum Wisconsin 54-1255 hypothetical protein (Pc12g06390) mRNA, complete cds	-	XP_002557481.1	B6H0D5	Uncharacterized protein	442
Pc12g06400	0.08	0.16	0.12	0.0565685	silent	0.41	0.49	0.41	0.436667	0.046188	-0.35985	1.8635	0.006102	2.21453	Penicillium chrysogenum Wisconsin 54-1255 hypothetical protein (Pc12g06400) mRNA, complete cds	K17645	XP_002557482.1	B6H0D6	Pc12g06400 protein	510
Pc12g06410	10.18	9.23	9.705	0.671751	0.986996	14.19	18.28	16.38	16.2833	2.04671	1.21174	0.746596	0.0246239	1.60864	Penicillium chrysogenum Wisconsin 54-1255 hypothetical protein (Pc12g06410) mRNA, complete cds	K14855	XP_002557483.1	B6H0D7	Pc12g06410 protein	1504
Pc12g06430	1.7	2.85	2.275	0.813173	0.356981	2.26	1.97	1.52	1.91667	0.372872	0.282547	-0.247267	0.533509	0.272859	Penicillium chrysogenum Wisconsin 54-1255 hypothetical protein (Pc12g06430) mRNA, complete cds	K01176	XP_002557485.1	B6H0D9	Alpha-amylase (EC 3.2.1.1)	468
Pc12g06440	1.82	1.51	1.665	0.219203	0.221414	0.61	1.21	0.61	0.81	0.34641	-0.091515	-1.03953	0.0566413	1.24687	Penicillium chrysogenum Wisconsin 54-1255 hypothetical protein (Pc12g06440) mRNA, complete cds	-	XP_002557486.1	B6H0E0	Uncharacterized protein	146
Pc12g06450	29.98	47.81	38.895	12.6077	1.58989	48.97	50.7	54.93	51.5333	3.06614	1.71209	0.405921	0.169923	0.769748	Penicillium chrysogenum Wisconsin 54-1255 hypothetical protein (Pc12g06450) mRNA, complete cds	-	XP_002557487.1	B6H0E1	Pc12g06450 protein	410
Pc12g06460	38.84	60.41	49.625	15.2523	1.6957	62.16	56.63	66.13	61.64	4.7713	1.78986	0.3128	0.265087	0.576612	Penicillium chrysogenum Wisconsin 54-1255 hypothetical protein (Pc12g06460) mRNA, complete cds	K01480	XP_002557488.1	B6H0E2	Pc12g06460 protein	571
Pc12g06470	1.1	1.46	1.28	0.254558	0.10721	2.97	1.28	1.29	1.84667	0.972848	0.266389	0.52878	0.498177	0.302616	Penicillium chrysogenum Wisconsin 54-1255 hypothetical protein (Pc12g06470) mRNA, complete cds	-	XP_002557489.1	B6H0E3	Uncharacterized protein	234
Pc12g06480	2.54	2.52	2.53	0.0141421	0.403121	3.64	6.12	3.74	4.5	1.40385	0.653213	0.830788	0.156285	0.806084	Penicillium chrysogenum Wisconsin 54-1255 hypothetical protein (Pc12g06480) mRNA, complete cds	K07297	XP_002557490.1	B6H0E4	Pc12g06480 protein	318
Pc12g06500	2.95	2.08	2.515	0.615183	0.400538	8.45	12.64	10.34	10.4767	2.09834	1.02022	2.05855	0.0155234	1.80901	Penicillium chrysogenum Wisconsin 54-1255 hypothetical protein (Pc12g06500) mRNA, complete cds	K05986	XP_002557491.1	B6H0E5	Pc12g06500 protein	344
Pc12g06520	0.46	0.23	0.345	0.162635	-0.462181	0.7	0.69	0.58	0.656667	0.0665833	-0.182655	0.928565	0.0513974	1.28906	Penicillium chrysogenum Wisconsin 54-1255 hypothetical protein (Pc12g06520) mRNA, complete cds	K06123	XP_002557493.1	B6H0E7	Pc12g06520 protein	367
Pc12g06530	0.44	0.58	0.51	0.0989949	-0.29243	0.15	0.15	0.44	0.246667	0.167432	silent	n/a	n/a	n/a	Penicillium chrysogenum Wisconsin 54-1255 hypothetical protein (Pc12g06530) mRNA, complete cds	-	XP_002557494.1	B6H0E8	Pc12g06530 protein	292
Pc12g06540	0.33	1.08	0.705	0.53033	-0.151811	1.43	0.75	0.92	1.03333	0.353883	0.0142404	0.551611	0.455717	0.341305	Penicillium chrysogenum Wisconsin 54-1255 hypothetical protein (Pc12g06540) mRNA, complete cds	-	XP_002557495.1	B6H0E9	Pc12g06540 protein	503
Pc12g06550	30.63	33.51	32.07	2.03647	1.5061	32.35	32.22	36.82	33.7967	2.61909	1.52887	0.0756566	0.494784	0.305584	Penicillium chrysogenum Wisconsin 54-1255 hypothetical protein (Pc12g06550) mRNA, complete cds	-	XP_002557496.1	B6H0F0	Pc12g06550 protein	455
Pc12g06560	2.8	1.94	2.37	0.608112	0.374748	7.37	9.58	6.57	7.84	1.55907	0.894316	1.72597	0.0200354	1.6982	Penicillium chrysogenum Wisconsin 54-1255 hypothetical protein (Pc12g06560) mRNA, complete cds	K06653	XP_002557497.1	B6H0F1	Pc12g06560 protein	348
Pc12g06580	0	0	0	0	silent	0	0.29	1.17	0.486667	0.609289	-0.312768	7	0.362431	0.440774	Penicillium chrysogenum Wisconsin 54-1255 hypothetical protein (Pc12g06580) mRNA, complete cds	-	XP_002557498.1	B6H0F2	Uncharacterized protein	151
Pc12g06590	1.89	1.65	1.77	0.169706	0.247973	0.12	0.35	0.47	0.313333	0.177858	-0.503993	-2.49798	0.00279615	2.55344	Penicillium chrysogenum Wisconsin 54-1255 hypothetical protein (Pc12g06590) mRNA, complete cds	K05528	XP_002557499.1	B6H0F3	Pc12g06590 protein	357
Pc12g06600	1.82	2.32	2.07	0.353553	0.31597	1.57	0.52	0.78	0.956667	0.546839	-0.0192394	-1.11354	0.0889385	1.05091	Penicillium chrysogenum Wisconsin 54-1255 hypothetical protein (Pc12g06600) mRNA, complete cds	K08158	XP_002557500.1	B6H0F4	Pc12g06600 protein	169
Pc12g06610	0	0	0	0	silent	0	0.63	0	0.21	0.363731	silent	n/a	n/a	n/a	Penicillium chrysogenum Wisconsin 54-1255 hypothetical protein (Pc12g06610) mRNA, complete cds	-	XP_002557501.1	B6H0F5	Uncharacterized protein	272
Pc12g06620	125.95	131.79	128.87	4.1295	2.11015	125.12	115.79	122.7	121.203	4.84172	2.08351	-0.0884871	0.166453	0.778708	Penicillium chrysogenum Wisconsin 54-1255 hypothetical protein (Pc12g06620) mRNA, complete cds	K11649	XP_002557502.1	B6H0F6	Pc12g06620 protein	666
Pc12g06630	8.9	10.77	9.835	1.32229	0.992774	10.1	8.81	8.34	9.08333	0.911281	0.958245	-0.114703	0.496147	0.304389	Penicillium chrysogenum Wisconsin 54-1255 hypothetical protein (Pc12g06630) mRNA, complete cds	K14782	XP_002557503.1	B6H0F7	Pc12g06630 protein	605
Pc12g06640	11.31	10.22	10.765	0.770746	1.03201	8.29	11.02	9.89	9.73333	1.37173	0.988262	-0.145342	0.417557	0.379284	Penicillium chrysogenum Wisconsin 54-1255 hypothetical protein (Pc12g06640) mRNA, complete cds	K17677	XP_002557504.1	B6H0F8	Pc12g06640 protein	645
Pc12g06650	529.1	550.3	539.7	14.9907	2.73215	559.3	571.11	589	573.137	14.9534	2.75826	0.0867215	0.0918881	1.03674	Penicillium chrysogenum Wisconsin 54-1255 hypothetical protein (Pc12g06650) mRNA, complete cds	K03235	XP_002557505.1	B6H0F9	Pc12g06650 protein	1066
Pc12g06660	1.03	0.34	0.685	0.487904	-0.164309	0.35	0.34	0	0.23	0.199249	silent	n/a	n/a	n/a	Penicillium chrysogenum Wisconsin 54-1255 hypothetical protein (Pc12g06660) mRNA, complete cds	-	XP_002557506.1	B6H0G0	Uncharacterized protein	130
Pc12g06680	59.05	51.15	55.1	5.58614	1.74115	45.76	47.93	53.86	49.1833	4.19293	1.69182	-0.163883	0.261993	0.58171	Penicillium chrysogenum Wisconsin 54-1255 hypothetical protein (Pc12g06680) mRNA, complete cds	K00018	XP_002557507.1	B6H0M9	Pc12g06680 protein	145
Pc12g06690	16.41	15.04	15.725	0.968736	1.19659	14.9	14.46	13.46	14.2733	0.737925	1.15453	-0.139738	0.148531	0.828183	Penicillium chrysogenum Wisconsin 54-1255 hypothetical protein (Pc12g06690) mRNA, complete cds	K05294	XP_002557508.1	B6H0N0	GPI inositol-deacylase (EC 3.1.-.-)	1119
Pc12g06700	24.46	27.51	25.985	2.15668	1.41472	34.79	38.19	41.47	38.15	3.34018	1.58149	0.554004	0.0211791	1.67409	Penicillium chrysogenum Wisconsin 54-1255 hypothetical protein (Pc12g06700) mRNA, complete cds	K08178	XP_002557509.1	B6H0N1	Pc12g06700 protein	500
Pc12g06720	0.41	0.41	0.41	0	-0.387216	1.67	2.07	0.83	1.52333	0.632877	0.182795	1.89354	0.0993852	1.00268	Penicillium chrysogenum Wisconsin 54-1255 hypothetical protein (Pc12g06720) mRNA, complete cds	-	XP_002557510.1	B6H0N2	Uncharacterized protein	110
Pc12g06740	22.42	26.64	24.53	2.98399	1.3897	25.29	26.59	28.77	26.8833	1.75845	1.42948	0.132165	0.333676	0.476675	Penicillium chrysogenum Wisconsin 54-1255 hypothetical protein (Pc12g06740) mRNA, complete cds	-	XP_002557512.1	B6H0N4	Pc12g06740 protein	340
Pc12g06750	30.94	28.61	29.775	1.64756	1.47385	30.48	29.51	31.08	30.3567	0.792233	1.48225	0.0279119	0.618246	0.208839	Penicillium chrysogenum Wisconsin 54-1255 hypothetical protein (Pc12g06750) mRNA, complete cds	K06648	XP_002557513.1	B6H0N5	Pc12g06750 protein	857
Pc12g06760	3.4	3.74	3.57	0.240416	0.552668	5.42	6.42	7.42	6.42	1	0.807535	0.846649	0.0326748	1.48579	Penicillium chrysogenum Wisconsin 54-1255 hypothetical protein (Pc12g06760) mRNA, complete cds	K01210	XP_002557514.1	B6H0N6	Pc12g06760 protein	469
Pc12g06770	18.81	21.9	20.355	2.18496	1.30867	17.26	17.08	20.23	18.19	1.76898	1.25983	-0.162238	0.304183	0.516865	Penicillium chrysogenum Wisconsin 54-1255 hypothetical protein (Pc12g06770) mRNA, complete cds	-	XP_002557515.1	B6H0N7	Pc12g06770 protein	908
Pc12g06780	20.92	22.85	21.885	1.36472	1.34015	19.17	22.04	24.13	21.78	2.4902	1.33806	-0.00693843	0.961248	0.0171644	Penicillium chrysogenum Wisconsin 54-1255 hypothetical protein (Pc12g06780) mRNA, complete cds	K06970	XP_002557516.1	B6H0N8	Pc12g06780 protein	432
Pc12g06790	0	0.08	0.04	0.0565685	silent	0	0	0.08	0.0266667	0.046188	silent	n/a	n/a	n/a	Penicillium chrysogenum Wisconsin 54-1255 hypothetical protein (Pc12g06790) mRNA, complete cds	K17617	XP_002557517.1	B6H0N9	Pc12g06790 protein	533
Pc12g06800	0	0	0	0	silent	0	0.16	0	0.0533333	0.092376	silent	n/a	n/a	n/a	Penicillium chrysogenum Wisconsin 54-1255 hypothetical protein (Pc12g06800) mRNA, complete cds	-	XP_002557518.1	B6H0P0	Uncharacterized protein	273
Pc12g06810	0.43	0	0.215	0.304056	silent	0.22	0.53	0.32	0.356667	0.158219	-0.447737	0.73024	0.527835	0.277502	Penicillium chrysogenum Wisconsin 54-1255 hypothetical protein (Pc12g06810) mRNA, complete cds	-	XP_002557519.1	B6H0P1	Pc12g06810 protein	395
Pc12g06820	43.01	39.81	41.41	2.26274	1.61711	37.06	38.25	34.01	36.44	2.18694	1.56158	-0.184456	0.0908083	1.04187	Penicillium chrysogenum Wisconsin 54-1255 hypothetical protein (Pc12g06820) mRNA, complete cds	K09117	XP_002557520.1	B6H0P2	Pc12g06820 protein	134
Pc12g06830	27.36	30.22	28.79	2.02233	1.45924	34.02	31.02	28.51	31.1833	2.75863	1.49392	0.115207	0.377424	0.42317	Penicillium chrysogenum Wisconsin 54-1255 hypothetical protein (Pc12g06830) mRNA, complete cds	-	XP_002557521.1	B6H0P3	Pc12g06830 protein	297
Pc12g06840	63.89	69.07	66.48	3.66281	1.82269	60.17	69.08	67.07	65.44	4.6733	1.81584	-0.0227476	0.810881	0.0910427	Penicillium chrysogenum Wisconsin 54-1255 hypothetical protein (Pc12g06840) mRNA, complete cds	K01814	XP_002557522.1	B6H0P4	1-(5-phosphoribosyl)-5-[(5-phosphoribosylamino)methylideneamino] imidazole-4-carboxamide isomerase (EC 5.3.1.16) (5-proFAR isomerase) (Phosphoribosylformimino-5-aminoimidazole carboxamide ribotide isomerase)	256
Pc12g06850	35.68	35.5	35.59	0.127279	1.55133	32.58	39.34	34.43	35.45	3.49352	1.54962	-0.00568631	0.960515	0.0174957	Penicillium chrysogenum Wisconsin 54-1255 hypothetical protein (Pc12g06850) mRNA, complete cds	K19770	XP_002557523.1	B6H0P5	Pc12g06850 protein	142
Pc12g06860	32.25	37.15	34.7	3.46482	1.54033	34.93	35.21	33.85	34.6633	0.718146	1.53987	-0.00152527	0.985837	0.0061949	Penicillium chrysogenum Wisconsin 54-1255 hypothetical protein (Pc12g06860) mRNA, complete cds	K07739	XP_002557524.1	B6H0P6	Elongator complex protein 3 (EC 2.3.1.48)	575
Pc12g06870	235.65	225.63	230.64	7.08521	2.36293	211.57	222.76	198.3	210.877	12.2447	2.32403	-0.129243	0.138763	0.857725	Penicillium chrysogenum Wisconsin 54-1255 hypothetical protein (Pc12g06870) mRNA, complete cds	K01899	XP_002557525.1	B6H0P7	Succinate--CoA ligase [ADP-forming] subunit alpha, mitochondrial (EC 6.2.1.5) (Succinyl-CoA synthetase subunit alpha) (SCS-alpha)	329
Pc12g06880	26.78	40.05	33.415	9.38331	1.52394	173.5	153.03	160.14	162.223	10.3928	2.21011	2.27941	0.00078657	3.10426	Penicillium chrysogenum Wisconsin 54-1255 hypothetical protein (Pc12g06880) mRNA, complete cds	-	XP_002557526.1	B6H0P8	Uncharacterized protein	528
Pc12g06890	124.45	122.89	123.67	1.10309	2.09226	196.23	222.43	203.79	207.483	13.4848	2.31698	0.7465	0.00363265	2.43978	Penicillium chrysogenum Wisconsin 54-1255 hypothetical protein (Pc12g06890) mRNA, complete cds	-	XP_002557527.1	B6H0P9	Pc12g06890 protein	229
Pc12g06910	0	0.33	0.165	0.233345	silent	2.32	1.75	2.63	2.23333	0.446356	0.348954	3.75866	0.0100465	1.99799	Penicillium chrysogenum Wisconsin 54-1255 hypothetical protein (Pc12g06910) mRNA, complete cds	-	XP_002557528.1	B6H0Q0	Uncharacterized protein	385
Pc12g06920	0	0.24	0.12	0.169706	silent	0.12	0	0	0.04	0.069282	silent	n/a	n/a	n/a	Penicillium chrysogenum Wisconsin 54-1255 hypothetical protein (Pc12g06920) mRNA, complete cds	-	XP_002557529.1	B6H0Q1	Uncharacterized protein	354
Pc12g06930	0.25	0.74	0.495	0.346482	-0.305395	1.25	1.11	0.5	0.953333	0.39879	-0.0207552	0.945552	0.280341	0.552314	Penicillium chrysogenum Wisconsin 54-1255 hypothetical protein (Pc12g06930) mRNA, complete cds	K13953	XP_002557530.1	B6H0X1	Pc12g06930 protein	341
Pc12g06940	15.73	15.15	15.44	0.410122	1.18865	14.17	13.19	14.62	13.9933	0.731186	1.14592	-0.141933	0.0902663	1.04447	Penicillium chrysogenum Wisconsin 54-1255 hypothetical protein (Pc12g06940) mRNA, complete cds	-	XP_002557531.1	B6H0X2	Pc12g06940 protein	420
Pc12g06950	4.96	5.18	5.07	0.155563	0.705008	4.34	4.61	5.04	4.66333	0.353034	0.668696	-0.120624	0.236549	0.626079	Penicillium chrysogenum Wisconsin 54-1255 hypothetical protein (Pc12g06950) mRNA, complete cds	-	XP_002557532.1	B6H0X3	Pc12g06950 protein	507
Pc12g06960	102.1	98.77	100.435	2.35467	2.00189	113.85	99.54	100.81	104.733	7.92076	2.02008	0.0604586	0.527575	0.277716	Penicillium chrysogenum Wisconsin 54-1255 hypothetical protein (Pc12g06960) mRNA, complete cds	-	XP_002557533.1	B6H0X4	Pc12g06960 protein	170
Pc12g06970	32.24	32.81	32.525	0.403051	1.51222	28.77	30.33	29.21	29.4367	0.804322	1.46889	-0.143935	0.0166761	1.77791	Penicillium chrysogenum Wisconsin 54-1255 hypothetical protein (Pc12g06970) mRNA, complete cds	-	XP_002557534.1	B6H0X5	Pc12g06970 protein	457
Pc12g06980	16.66	19.11	17.885	1.73241	1.25249	24.73	24.25	25.24	24.74	0.495076	1.3934	0.468095	0.00608332	2.21586	Penicillium chrysogenum Wisconsin 54-1255 hypothetical protein (Pc12g06980) mRNA, complete cds	-	XP_002557535.1	B6H0X6	Uncharacterized protein	493
Pc12g06990	5.6	6.46	6.03	0.608112	0.780317	8.35	10	9.44	9.26333	0.839067	0.966767	0.619373	0.0193011	1.71442	Penicillium chrysogenum Wisconsin 54-1255 hypothetical protein (Pc12g06990) mRNA, complete cds	-	XP_002557536.1	B6H0X7	Uncharacterized protein	150
Pc12g07000	4.98	3.53	4.255	1.0253	0.6289	4.55	6.6	4.61	5.25333	1.16663	0.720435	0.304074	0.401412	0.39641	Penicillium chrysogenum Wisconsin 54-1255 hypothetical protein (Pc12g07000) mRNA, complete cds	-	XP_002557537.1	B6H0X8	Pc12g07000 protein	438
Pc12g07010	6.46	9.84	8.15	2.39002	0.911158	6.73	5.84	12.52	8.36333	3.62718	0.922379	0.037278	0.94748	0.0234298	Penicillium chrysogenum Wisconsin 54-1255 hypothetical protein (Pc12g07010) mRNA, complete cds	-	XP_002557538.1	B6H0X9	Pc12g07010 protein	214
Pc12g07020	0	0	0	0	silent	0.84	0.41	0.41	0.553333	0.248261	-0.257013	7	0.0581166	1.2357	Penicillium chrysogenum Wisconsin 54-1255 hypothetical protein (Pc12g07020) mRNA, complete cds	-	XP_002557539.1	B6H0Y0	Uncharacterized protein	110
Pc12g07030	11.52	12.96	12.24	1.01823	1.08778	13.96	15.83	13.18	14.3233	1.36185	1.15604	0.226764	0.167246	0.776643	Penicillium chrysogenum Wisconsin 54-1255 hypothetical protein (Pc12g07030) mRNA, complete cds	K07047	XP_002557540.1	B6H0Y1	Pc12g07030 protein	530
Pc12g07040	0.89	0.89	0.89	0	-0.05061	0.45	0	0.89	0.446667	0.445009	-0.350016	-0.994607	0.273683	0.562751	Penicillium chrysogenum Wisconsin 54-1255 hypothetical protein (Pc12g07040) mRNA, complete cds	-	XP_002557541.1	B6H0Y2	Uncharacterized protein	103
Pc12g07050	1.89	2.45	2.17	0.39598	0.33646	2.57	3.36	2.87	2.93333	0.39879	0.467361	0.434846	0.126355	0.898406	Penicillium chrysogenum Wisconsin 54-1255 hypothetical protein (Pc12g07050) mRNA, complete cds	K00135	XP_002557542.1	B6H0Y3	Pc12g07050 protein	510
Pc12g07060	87.26	100.01	93.635	9.01561	1.97144	92.42	84.96	80.91	86.0967	5.83858	1.93499	-0.121091	0.326514	0.486098	Penicillium chrysogenum Wisconsin 54-1255 hypothetical protein (Pc12g07060) mRNA, complete cds	K11215	XP_002557543.1	B6H0Y4	Pc12g07060 protein	694
Pc12g07080	46.14	44.84	45.49	0.919239	1.65792	45.18	35.64	39.71	40.1767	4.78709	1.60397	-0.179192	0.236526	0.62612	Penicillium chrysogenum Wisconsin 54-1255 hypothetical protein (Pc12g07080) mRNA, complete cds	K12041	XP_002557544.1	B6H0Y5	Sodium/hydrogen exchanger	699
Pc12g07090	7.7	9.17	8.435	1.03945	0.926085	6.16	8.48	9.7	8.11333	1.79826	0.909199	-0.0560933	0.838462	0.0765166	Penicillium chrysogenum Wisconsin 54-1255 hypothetical protein (Pc12g07090) mRNA, complete cds	K09885	XP_002557545.1	B6H0Y6	Pc12g07090 protein	522
Pc12g07100	93.75	99.88	96.815	4.33456	1.98594	30.56	47.25	42.18	39.9967	8.55653	1.60202	-1.27535	0.00355502	2.44916	Penicillium chrysogenum Wisconsin 54-1255 hypothetical protein (Pc12g07100) mRNA, complete cds	K13953	XP_002557546.1	B6H0Y7	Pc12g07100 protein	351
Pc12g07110	25.73	26.73	26.23	0.707107	1.4188	43.14	37.8	39.02	39.9867	2.79817	1.60192	0.608301	0.00741692	2.12978	Penicillium chrysogenum Wisconsin 54-1255 hypothetical protein (Pc12g07110) mRNA, complete cds	-	XP_002557547.1	B6H0Y8	Uncharacterized protein	156
Pc12g07120	70.92	77.94	74.43	4.96389	1.87175	81.54	91.51	95.67	89.5733	7.26135	1.95218	0.267185	0.086246	1.06426	Penicillium chrysogenum Wisconsin 54-1255 hypothetical protein (Pc12g07120) mRNA, complete cds	-	XP_002557548.1	B6H0Y9	Uncharacterized protein	271
Pc12g07140	0.1	0.1	0.1	0	silent	0.1	0	0	0.0333333	0.057735	silent	n/a	n/a	n/a	Penicillium chrysogenum Wisconsin 54-1255 hypothetical protein (Pc12g07140) mRNA, complete cds	-	XP_002557549.1	B6H0Z0	Pc12g07140 protein	432
Pc12g07150	12.6	12.34	12.47	0.183848	1.09587	17.04	17.22	20.04	18.1	1.6825	1.25768	0.537528	0.0207859	1.68223	Penicillium chrysogenum Wisconsin 54-1255 hypothetical protein (Pc12g07150) mRNA, complete cds	-	XP_002557550.1	B6H0Z1	Pc12g07150 protein	424
Pc12g07160	10.81	11.32	11.065	0.360624	1.04395	15.69	18.57	17.74	17.3333	1.48244	1.23888	0.647546	0.0113018	1.94685	Penicillium chrysogenum Wisconsin 54-1255 hypothetical protein (Pc12g07160) mRNA, complete cds	K14855	XP_002557551.1	B6GWQ9	Pc12g07160 protein	1602
Pc12g07170	20.75	21.34	21.045	0.417193	1.32315	21.79	20.5	23.23	21.84	1.36569	1.33925	0.0534953	0.500771	0.300361	Penicillium chrysogenum Wisconsin 54-1255 hypothetical protein (Pc12g07170) mRNA, complete cds	K11665	XP_002557552.1	B6GWR0	Pc12g07170 protein	1665
Pc12g07180	36.3	36.4	36.35	0.0707107	1.5605	40.26	31.68	43.81	38.5833	6.2364	1.5864	0.0860224	0.663771	0.177982	Penicillium chrysogenum Wisconsin 54-1255 hypothetical protein (Pc12g07180) mRNA, complete cds	K09529	XP_002557553.1	B6GWR1	Pc12g07180 protein	300
Pc12g07190	29.6	31.9	30.75	1.62635	1.48785	38.92	26.5	34.72	33.38	6.3175	1.52349	0.118398	0.620923	0.206962	Penicillium chrysogenum Wisconsin 54-1255 hypothetical protein (Pc12g07190) mRNA, complete cds	K14655	XP_002557554.1	B6GWR2	Pc12g07190 protein	227
Pc12g07200	38.25	44.83	41.54	4.65276	1.61847	56.84	49.78	60.18	55.6	5.30973	1.74507	0.420584	0.0567635	1.24593	Penicillium chrysogenum Wisconsin 54-1255 hypothetical protein (Pc12g07200) mRNA, complete cds	K01180	XP_002557555.1	B6GWR3	Pc12g07200 protein	282
Pc12g07210	44.86	50.1	47.48	3.70524	1.67651	44.17	42.27	41.15	42.53	1.5267	1.6287	-0.158839	0.116245	0.934625	Penicillium chrysogenum Wisconsin 54-1255 hypothetical protein (Pc12g07210) mRNA, complete cds	-	XP_002557556.1	B6GWR4	Pc12g07210 protein	652
Pc12g07220	16.59	21.06	18.825	3.16077	1.27473	8.56	9.29	10.16	9.33667	0.80102	0.970192	-1.01167	0.0126961	1.89633	Penicillium chrysogenum Wisconsin 54-1255 hypothetical protein (Pc12g07220) mRNA, complete cds	-	XP_002557557.1	B6GWR5	Pc12g07220 protein	253
Pc12g07230	6.18	5.24	5.71	0.66468	0.756636	3.93	4.11	4.35	4.13	0.210713	0.61595	-0.467349	0.0259904	1.58519	Penicillium chrysogenum Wisconsin 54-1255 hypothetical protein (Pc12g07230) mRNA, complete cds	-	XP_002557558.1	B6GWR6	Uncharacterized protein	190
Pc12g07240	1.99	2.81	2.4	0.579828	0.380211	3.69	3.14	3.32	3.38333	0.280416	0.529345	0.495411	0.0766019	1.11576	Penicillium chrysogenum Wisconsin 54-1255 hypothetical protein (Pc12g07240) mRNA, complete cds	-	XP_002557559.1	B6GWR7	Uncharacterized protein	258
Pc12g07250	77.05	78.3	77.675	0.883883	1.89028	76.2	69.61	69.29	71.7	3.9004	1.85552	-0.115477	0.135427	0.868295	Penicillium chrysogenum Wisconsin 54-1255 hypothetical protein (Pc12g07250) mRNA, complete cds	K12765	XP_002557560.1	B6GWR8	Pc12g07250 protein	760
Pc12g07260	26.69	30.6	28.645	2.76479	1.45705	28.75	22.68	29.77	27.0667	3.83304	1.43243	-0.0817661	0.656388	0.182839	Penicillium chrysogenum Wisconsin 54-1255 hypothetical protein (Pc12g07260) mRNA, complete cds	K12589	XP_002557561.1	B6GWR9	Pc12g07260 protein	384
Pc12g07270	45.21	48.86	47.035	2.58094	1.67242	43.22	35.69	36.26	38.39	4.1926	1.58422	-0.293004	0.0849372	1.0709	Penicillium chrysogenum Wisconsin 54-1255 hypothetical protein (Pc12g07270) mRNA, complete cds	-	XP_002557562.1	B6GWS0	Pc12g07270 protein	263
Pc12g07280	1113.96	1115.5	1114.73	1.08894	3.04717	908.89	772.89	847.63	843.137	68.1113	2.9259	-0.402856	0.0127773	1.89356	Penicillium chrysogenum Wisconsin 54-1255 hypothetical protein (Pc12g07280) mRNA, complete cds	K08738	XP_002557563.1	B6GWS1	Pc12g07280 protein	132
Pc12g07290	66.49	68.85	67.67	1.66877	1.8304	89.78	76.6	84.37	83.5833	6.62512	1.92212	0.304699	0.0503779	1.29776	Penicillium chrysogenum Wisconsin 54-1255 hypothetical protein (Pc12g07290) mRNA, complete cds	-	XP_002557564.1	B6GWS2	Pc12g07290 protein	632
Pc12g07300	2.28	2.27	2.275	0.00707107	0.356981	7.37	9.1	8.21	8.22667	0.86512	0.915224	1.85444	0.00269056	2.57016	Penicillium chrysogenum Wisconsin 54-1255 hypothetical protein (Pc12g07300) mRNA, complete cds	-	XP_002557565.1	B6GWS3	Pc12g07300 protein	101
Pc12g07310	31.59	35.28	33.435	2.60922	1.5242	33.78	34.03	28.41	32.0733	3.175	1.50614	-0.0599848	0.653019	0.185074	Penicillium chrysogenum Wisconsin 54-1255 hypothetical protein (Pc12g07310) mRNA, complete cds	K00685	XP_002557566.1	B6GWS4	Arginyl-tRNA--protein transferase 1 (Arginyltransferase 1) (R-transferase 1) (EC 2.3.2.8) (Arginine-tRNA--protein transferase 1)	435
Pc12g07320	0	0.84	0.42	0.59397	-0.376751	1.28	1.27	1.69	1.41333	0.239653	0.150245	1.75064	0.070388	1.1525	Penicillium chrysogenum Wisconsin 54-1255 hypothetical protein (Pc12g07320) mRNA, complete cds	-	XP_002557567.1	B6GWS5	Uncharacterized protein	108
Pc12g07330	50.2	59.11	54.655	6.30032	1.73763	47.06	56.76	56.06	53.2933	5.40956	1.72667	-0.0363984	0.811203	0.0908703	Penicillium chrysogenum Wisconsin 54-1255 hypothetical protein (Pc12g07330) mRNA, complete cds	K07766	XP_002557568.1	B6GWS6	Pc12g07330 protein	158
Pc12g07340	81.28	92.28	86.78	7.77817	1.93842	91.47	85.52	79.81	85.6	5.83041	1.93247	-0.0197518	0.856049	0.0675014	Penicillium chrysogenum Wisconsin 54-1255 hypothetical protein (Pc12g07340) mRNA, complete cds	-	XP_002557569.1	B6GWS7	Uncharacterized protein	122
Pc12g07350	34.4	35.61	35.005	0.855599	1.54413	40.64	30.03	34.52	35.0633	5.32583	1.54485	0.00240215	0.989267	0.00468636	Penicillium chrysogenum Wisconsin 54-1255 hypothetical protein (Pc12g07350) mRNA, complete cds	K03011	XP_002557570.1	B6GWS8	Pc12g07350 protein	335
Pc12g07360	81.19	87.3	84.245	4.32042	1.92554	94.82	86.47	89.88	90.39	4.1983	1.95612	0.101572	0.210524	0.676698	Penicillium chrysogenum Wisconsin 54-1255 hypothetical protein (Pc12g07360) mRNA, complete cds	-	XP_002557571.1	B6GWS9	Pc12g07360 protein	280
Pc12g07370	3.66	1.62	2.64	1.4425	0.421604	1.23	4.46	3.25	2.98	1.63184	0.474216	0.174774	0.827891	0.082027	Penicillium chrysogenum Wisconsin 54-1255 hypothetical protein (Pc12g07370) mRNA, partial cds	K00480	XP_002557572.1	B6GWT0	Pc12g07370 protein (Fragment)	112
Pc12g07380	4.61	2.8	3.705	1.27986	0.568788	1.29	4.09	1.02	2.13333	1.69989	0.329059	-0.796364	0.353579	0.451514	Penicillium chrysogenum Wisconsin 54-1255 hypothetical protein (Pc12g07380) mRNA, complete cds	K08192	XP_002557573.1	B6GWT1	Pc12g07380 protein	171
Pc12g07390	0	0.08	0.04	0.0565685	silent	0.08	0.08	0	0.0533333	0.046188	silent	n/a	n/a	n/a	Penicillium chrysogenum Wisconsin 54-1255 hypothetical protein (Pc12g07390) mRNA, complete cds	K19801	XP_002557574.1	B6GWT2	Pc12g07390 protein	549
Pc12g07400	1.19	0.17	0.68	0.721249	-0.167491	2.92	2.21	2.21	2.44667	0.409919	0.388575	1.84721	0.0361852	1.44147	Penicillium chrysogenum Wisconsin 54-1255 hypothetical protein (Pc12g07400) mRNA, complete cds	-	XP_002557575.1	B6GX12	Pc12g07400 protein	252
Pc12g07410	75.8	80.33	78.065	3.20319	1.89246	72.16	67.38	70.71	70.0833	2.45084	1.84561	-0.155604	0.0489995	1.30981	Penicillium chrysogenum Wisconsin 54-1255 hypothetical protein (Pc12g07410) mRNA, complete cds	K03687	XP_002557576.1	B6GX13	GrpE protein homolog	244
Pc12g07420	35.09	29.15	32.12	4.20021	1.50678	30.1	29.39	29.05	29.5133	0.535755	1.47002	-0.122105	0.330397	0.480964	Penicillium chrysogenum Wisconsin 54-1255 hypothetical protein (Pc12g07420) mRNA, complete cds	K01889	XP_002557577.1	B6GX14	Pc12g07420 protein	513
Pc12g07430	13.34	17.97	15.655	3.2739	1.19465	19.48	15.73	13.48	16.23	3.03109	1.21032	0.0520395	0.852649	0.0692297	Penicillium chrysogenum Wisconsin 54-1255 hypothetical protein (Pc12g07430) mRNA, complete cds	K13577	XP_002557578.1	B6GX15	Pc12g07430 protein	315
Pc12g07440	672.26	673.95	673.105	1.19501	2.82808	613.8	600.92	577.56	597.427	18.3708	2.77628	-0.17207	0.0117046	1.93164	Penicillium chrysogenum Wisconsin 54-1255 hypothetical protein (Pc12g07440) mRNA, complete cds	K02267	XP_002557579.1	B6GX16	Cytochrome c oxidase subunit	92
Pc12g07450	86.36	98.37	92.365	8.49235	1.96551	92.85	104.14	93.92	96.97	6.23241	1.98664	0.0701922	0.526837	0.278323	Penicillium chrysogenum Wisconsin 54-1255 hypothetical protein (Pc12g07450) mRNA, complete cds	K01802	XP_002557580.1	B6GX17	Pc12g07450 protein	152
Pc12g07460	162.62	162.17	162.395	0.318198	2.21057	171.55	146.5	165.13	161.06	13.0115	2.20699	-0.011909	0.899248	0.0461204	Penicillium chrysogenum Wisconsin 54-1255 hypothetical protein (Pc12g07460) mRNA, complete cds	K14005	XP_002557581.1	B6GX18	Pc12g07460 protein	1273
Pc12g07470	81.63	86.28	83.955	3.28805	1.92405	71.5	62.57	70.86	68.31	4.98127	1.83448	-0.297519	0.031609	1.50019	Penicillium chrysogenum Wisconsin 54-1255 peroxin Pex14/17-Penicillium chrysogenum (Pc12g07470) mRNA, complete cds	K13343	XP_002557582.1	B6GX19	Peroxin Pex14/17-Penicillium chrysogenum	414
Pc12g07480	65.61	67.86	66.735	1.59099	1.82435	78.98	79.15	78.39	78.84	0.398873	1.89675	0.240484	0.000858782	3.06612	Penicillium chrysogenum Wisconsin 54-1255 hypothetical protein (Pc12g07480) mRNA, complete cds	K11676	XP_002557583.1	B6GX20	Pc12g07480 protein	566
Pc12g07490	5.4	5.53	5.465	0.0919239	0.73759	4.85	5.96	5.26	5.35667	0.561278	0.728895	-0.028886	0.813633	0.0895715	Penicillium chrysogenum Wisconsin 54-1255 hypothetical protein (Pc12g07490) mRNA, complete cds	-	XP_002557584.1	B6GX21	Pc12g07490 protein	2308
Pc12g07500	535.77	718.78	627.275	129.408	2.79746	408.72	518.87	485.67	471.087	56.5045	2.6731	-0.413106	0.146492	0.834186	Penicillium chrysogenum Wisconsin 54-1255 hypothetical protein (Pc12g07500) mRNA, complete cds	K08254	XP_002557585.1	B6GX22	Mutanase Pc12g07500 (EC 3.2.1.59) (Endo-1,3-alpha-glucanase Pc12g07500) (Glucan endo-1,3-alpha-glucosidas Pc12g07500)	445
Pc12g07510	34.47	31.38	32.925	2.18496	1.51753	33.56	36.59	33.64	34.5967	1.72674	1.53903	0.0714496	0.404468	0.393116	Penicillium chrysogenum Wisconsin 54-1255 hypothetical protein (Pc12g07510) mRNA, complete cds	K14546	XP_002557586.1	B6GX23	Pc12g07510 protein	402
Pc12g07520	41.59	42.85	42.22	0.890955	1.62552	6.26	10	8.26	8.17333	1.87151	0.912399	-2.36893	0.000176981	3.75207	Penicillium chrysogenum Wisconsin 54-1255 hypothetical protein (Pc12g07520) mRNA, complete cds	K05765	XP_002557587.1	B6GX24	Pc12g07520 protein	150
Pc12g07530	11.27	14.75	13.01	2.46073	1.11428	13.45	12.24	13.39	13.0267	0.681934	1.11483	0.001847	0.991205	0.00383659	Penicillium chrysogenum Wisconsin 54-1255 hypothetical protein (Pc12g07530) mRNA, complete cds	K13525	XP_002557588.1	B6GX25	Pc12g07530 protein	956
Pc12g07540	0.75	0	0.375	0.53033	-0.425969	0	0	0	0	0	silent	-7	0.272228	0.565067	Penicillium chrysogenum Wisconsin 54-1255 hypothetical protein (Pc12g07540) mRNA, complete cds	-	XP_002557589.1	B6GX26	Uncharacterized protein	121
Pc12g07550	1.5	1.49	1.495	0.00707107	0.174641	0.91	1.19	1.8	1.3	0.455082	0.113943	-0.201634	0.605671	0.217763	Penicillium chrysogenum Wisconsin 54-1255 hypothetical protein (Pc12g07550) mRNA, complete cds	-	XP_002557590.1	B6GX27	Uncharacterized protein	148
Pc12g07560	64.4	61.01	62.705	2.39709	1.7973	73.1	56.77	56.47	62.1133	9.51591	1.79318	-0.0136775	0.939719	0.0270019	Penicillium chrysogenum Wisconsin 54-1255 hypothetical protein (Pc12g07560) mRNA, complete cds	-	XP_002557591.1	B6GX28	Uncharacterized protein	104
Pc12g07570	62.27	69.25	65.76	4.93561	1.81796	72.96	71.92	69.29	71.39	1.89153	1.85364	0.118512	0.153208	0.81472	Penicillium chrysogenum Wisconsin 54-1255 hypothetical protein (Pc12g07570) mRNA, complete cds	K11771	XP_002557592.1	B6GX29	Pc12g07570 protein	799
Pc12g07580	146.1	124.36	135.23	15.3725	2.13107	170.57	163.99	173.53	169.363	4.88313	2.22882	0.324706	0.031087	1.50742	Penicillium chrysogenum Wisconsin 54-1255 hypothetical protein (Pc12g07580) mRNA, complete cds	K03189	XP_002557593.1	B6GX30	Pc12g07580 protein	271
Pc12g07590	30.42	40.6	35.51	7.19835	1.55035	34.29	34.73	31.78	33.6	1.59145	1.52634	-0.0797641	0.663731	0.178008	Penicillium chrysogenum Wisconsin 54-1255 hypothetical protein (Pc12g07590) mRNA, complete cds	K14768	XP_002557594.1	B6GX31	Pc12g07590 protein	524
Pc12g07600	26.88	31.98	29.43	3.60624	1.46879	32.63	34.02	34.2	33.6167	0.859205	1.52655	0.191889	0.12809	0.892486	Penicillium chrysogenum Wisconsin 54-1255 hypothetical protein (Pc12g07600) mRNA, complete cds	K14799	XP_002557595.1	B6GX32	Pc12g07600 protein	805
Pc12g07610	137.21	143.06	140.135	4.13657	2.14655	141.01	159.44	154.87	151.773	9.5973	2.1812	0.115101	0.217499	0.662543	Penicillium chrysogenum Wisconsin 54-1255 hypothetical protein (Pc12g07610) mRNA, complete cds	K15296	XP_002557596.1	B6GX33	Pc12g07610 protein	292
Pc12g07620	54.26	55.94	55.1	1.18794	1.74115	40.65	43.85	45.5	43.3333	2.46593	1.63682	-0.346575	0.00901669	2.04495	Penicillium chrysogenum Wisconsin 54-1255 hypothetical protein (Pc12g07620) mRNA, complete cds	K14773	XP_002557597.1	B6GX34	Pc12g07620 protein	913
Pc12g01160	0.6	0.6	0.6	0	-0.221849	1.02	2.01	1.01	1.34667	0.574485	0.12926	1.16636	0.179555	0.745803	Penicillium chrysogenum Wisconsin 54-1255 hypothetical protein (Pc12g01160) mRNA, complete cds	K00942	XP_002557598.1	B6GYH8	Pc12g01160 protein	592
Pc12g07640	3.13	2.12	2.625	0.714178	0.419129	4.07	6.03	5.37	5.15667	0.997263	0.712369	0.974121	0.055932	1.25234	Penicillium chrysogenum Wisconsin 54-1255 hypothetical protein (Pc12g07640) mRNA, complete cds	K06113	XP_002557599.1	B6GXB7	Pc12g07640 protein	377
Pc12g07650	2.29	4.14	3.215	1.30815	0.507181	5.04	6.43	4.78	5.41667	0.887149	0.733732	0.752587	0.104537	0.980729	Penicillium chrysogenum Wisconsin 54-1255 hypothetical protein (Pc12g07650) mRNA, complete cds	-	XP_002557600.1	B6GXB8	Pc12g07650 protein	405
Pc12g07660	43.47	42.13	42.8	0.947523	1.63144	46.07	47.11	53.59	48.9233	4.07477	1.68952	0.192912	0.140762	0.851515	Penicillium chrysogenum Wisconsin 54-1255 hypothetical protein (Pc12g07660) mRNA, complete cds	K01113	XP_002557601.1	B6GXB9	Pc12g07660 protein	339
Pc12g07670	4.28	3.78	4.03	0.353553	0.605305	5.19	5.88	5.13	5.4	0.416773	0.732394	0.42218	0.0324001	1.48945	Penicillium chrysogenum Wisconsin 54-1255 hypothetical protein (Pc12g07670) mRNA, complete cds	K15855	XP_002557602.1	B6GXC0	Pc12g07670 protein	442
Pc12g07680	0.34	0.34	0.34	0	-0.468521	1.11	1.09	1.16	1.12	0.0360555	0.049218	1.71989	8.98132e-05	4.04666	Penicillium chrysogenum Wisconsin 54-1255 hypothetical protein (Pc12g07680) mRNA, complete cds	-	XP_002557603.1	B6GXC1	Pc12g07680 protein	609
Pc12g07690	3.22	2.61	2.915	0.431335	0.464639	3.05	3.48	3.49	3.34	0.251197	0.523746	0.196352	0.244701	0.611364	Penicillium chrysogenum Wisconsin 54-1255 hypothetical protein (Pc12g07690) mRNA, complete cds	K09244	XP_002557604.1	B6GXC2	Pc12g07690 protein	621
Pc12g07700	0	0	0	0	silent	0.06	0	0.06	0.04	0.034641	silent	n/a	n/a	n/a	Penicillium chrysogenum Wisconsin 54-1255 hypothetical protein (Pc12g07700) mRNA, complete cds	-	XP_002557605.1	B6GXC3	Pc12g07700 protein	659
Pc12g07710	0.16	0	0.08	0.113137	silent	0.16	0.16	0	0.106667	0.092376	silent	n/a	n/a	n/a	Penicillium chrysogenum Wisconsin 54-1255 hypothetical protein (Pc12g07710) mRNA, complete cds	-	XP_002557606.1	B6GXC4	Pc12g07710 protein	516
Pc12g07720	0	1.65	0.825	1.16673	-0.0835461	1.92	1.89	0.71	1.50667	0.690097	0.178017	0.868894	0.457641	0.339475	Penicillium chrysogenum Wisconsin 54-1255 hypothetical protein (Pc12g07720) mRNA, complete cds	K14835	XP_002557607.1	B6GXC5	Pc12g07720 protein	184
Pc12g07730	0.39	0.39	0.39	0	-0.408935	1.95	1.93	1.16	1.68	0.450444	0.225309	2.10692	0.0311024	1.50721	Penicillium chrysogenum Wisconsin 54-1255 hypothetical protein (Pc12g07730) mRNA, complete cds	-	XP_002557608.1	B6GXC6	Uncharacterized protein	117
Pc12g07740	75.07	71.95	73.51	2.20617	1.86635	143.75	109.1	136.95	129.933	18.3598	2.11372	0.821759	0.0261104	1.58319	Penicillium chrysogenum Wisconsin 54-1255 hypothetical protein (Pc12g07740) mRNA, complete cds	-	XP_002557609.1	B6GXC7	Pc12g07740 protein	219
Pc12g07760	0.09	0.17	0.13	0.0565685	silent	0	0	0.09	0.03	0.0519615	silent	n/a	n/a	n/a	Penicillium chrysogenum Wisconsin 54-1255 hypothetical protein (Pc12g07760) mRNA, complete cds	K13336	XP_002557610.1	B6GXC8	Pc12g07760 protein	480
Pc12g07770	0.07	0.15	0.11	0.0565685	silent	0	0.07	0.07	0.0466667	0.0404145	silent	n/a	n/a	n/a	Penicillium chrysogenum Wisconsin 54-1255 hypothetical protein (Pc12g07770) mRNA, complete cds	K03241	XP_002557611.1	B6GXC9	Pc12g07770 protein	565
Pc12g07780	1.69	1.96	1.825	0.190919	0.261263	4.7	4.5	4.51	4.57	0.112694	0.659916	1.3243	0.000238148	3.62315	Penicillium chrysogenum Wisconsin 54-1255 hypothetical protein (Pc12g07780) mRNA, complete cds	-	XP_002557612.1	B6GXD0	Pc12g07780 protein	302
Pc12g07790	45.62	46.14	45.88	0.367696	1.66162	60.58	57.55	62.72	60.2833	2.59774	1.7802	0.393894	0.00510066	2.29237	Penicillium chrysogenum Wisconsin 54-1255 hypothetical protein (Pc12g07790) mRNA, complete cds	K01525	XP_002557613.1	B6GXD1	Pc12g07790 protein	337
Pc12g07800	4188.18	4321.89	4255.03	94.5472	3.6289	4024.62	4078.36	4027.63	4043.54	30.1954	3.60676	-0.0735533	0.0305663	1.51476	Penicillium chrysogenum Wisconsin 54-1255 hypothetical protein (Pc12g07800) mRNA, complete cds	-	XP_002557614.1	B6GXD2	Uncharacterized protein	124
Pc12g07810	20.18	17.57	18.875	1.84555	1.27589	17.8	21.14	19.64	19.5267	1.67288	1.29063	0.048969	0.707957	0.149993	Penicillium chrysogenum Wisconsin 54-1255 hypothetical protein (Pc12g07810) mRNA, complete cds	K01187	XP_002557615.1	B6GXD3	Pc12g07810 protein	983
Pc12g07820	245.98	225.34	235.66	14.5947	2.37229	71.82	69.38	68.29	69.83	1.80751	1.84404	-1.75479	0.000228475	3.64116	Penicillium chrysogenum Wisconsin 54-1255 hypothetical protein (Pc12g07820) mRNA, complete cds	K01233	XP_002557616.1	B6GXD4	Endo-chitosanase (EC 3.2.1.132)	305
Pc12g07830	18.44	18.2	18.32	0.169706	1.26293	16.74	18.02	20.81	18.5233	2.08116	1.26772	0.0159242	0.904166	0.0437519	Penicillium chrysogenum Wisconsin 54-1255 hypothetical protein (Pc12g07830) mRNA, complete cds	K20361	XP_002557617.1	B6GXD5	Pc12g07830 protein	1428
Pc12g07840	4.5	4.2	4.35	0.212132	0.638489	5.82	7.66	6.64	6.70667	0.92181	0.826507	0.62458	0.0429181	1.36736	Penicillium chrysogenum Wisconsin 54-1255 hypothetical protein (Pc12g07840) mRNA, complete cds	-	XP_002557618.1	B6GXD6	Uncharacterized protein	758
Pc12g07850	82.89	90.95	86.92	5.69928	1.93912	93.42	87.72	88.45	89.8633	3.10171	1.95358	0.0480444	0.494048	0.306231	Penicillium chrysogenum Wisconsin 54-1255 hypothetical protein (Pc12g07850) mRNA, complete cds	K08793	XP_002557619.1	B6GXD7	Pc12g07850 protein	564
Pc12g07860	3.2	2.78	2.99	0.296985	0.475671	3.43	3.79	3.9	3.70667	0.245832	0.568984	0.309977	0.0588839	1.23	Penicillium chrysogenum Wisconsin 54-1255 hypothetical protein (Pc12g07860) mRNA, complete cds	K19841	XP_002557620.1	B6GXD8	Pc12g07860 protein	421
Pc12g07870	17.59	17.75	17.67	0.113137	1.24724	14.61	15.73	14.07	14.8033	0.846719	1.17036	-0.25538	0.0202217	1.69418	Penicillium chrysogenum Wisconsin 54-1255 hypothetical protein (Pc12g07870) mRNA, complete cds	-	XP_002557621.1	B6GXD9	Pc12g07870 protein	561
Pc12g07880	0.81	0.73	0.77	0.0565685	-0.113509	1.12	1.18	0.66	0.986667	0.284488	-0.00582954	0.357704	0.386134	0.413262	Penicillium chrysogenum Wisconsin 54-1255 hypothetical protein (Pc12g07880) mRNA, complete cds	K08141	XP_002557622.1	B6GXE0	Pc12g07880 protein	566
Pc12g07890	0.68	0.85	0.765	0.120208	-0.116339	1.55	1.78	1.45	1.59333	0.169214	0.202307	1.05852	0.00986741	2.0058	Penicillium chrysogenum Wisconsin 54-1255 hypothetical protein (Pc12g07890) mRNA, complete cds	-	XP_002557623.1	B6GXE1	Pc12g07890 protein	492
Pc12g07900	1.03	1.03	1.03	0	0.0128372	1.74	1.95	1.49	1.72667	0.23029	0.237209	0.745345	0.0269588	1.5693	Penicillium chrysogenum Wisconsin 54-1255 hypothetical protein (Pc12g07900) mRNA, complete cds	K19355	XP_002557624.1	B6GXM2	Pc12g07900 protein	368
Pc12g07920	0.9	2.28	1.59	0.975807	0.201397	2.72	3.18	2.09	2.66333	0.547205	0.425426	0.744206	0.200522	0.697837	Penicillium chrysogenum Wisconsin 54-1255 hypothetical protein (Pc12g07920) mRNA, complete cds	-	XP_002557625.1	B6GXM3	Pc12g07920 protein	422
Pc12g07930	4.61	4.07	4.34	0.381838	0.63749	4.34	5.12	5.24	4.9	0.488672	0.690196	0.175087	0.271059	0.566937	Penicillium chrysogenum Wisconsin 54-1255 hypothetical protein (Pc12g07930) mRNA, complete cds	K01210	XP_002557626.1	B6GXM4	Pc12g07930 protein	402
Pc12g07940	10.1	7.49	8.795	1.84555	0.944236	7.12	7.6	8.67	7.79667	0.793494	0.891909	-0.173826	0.44506	0.351581	Penicillium chrysogenum Wisconsin 54-1255 hypothetical protein (Pc12g07940) mRNA, complete cds	K01210	XP_002557627.1	B6GXM5	Pc12g07940 protein	441
Pc12g07950	0.49	0.75	0.62	0.183848	-0.207608	0.76	0.88	0.94	0.86	0.0916515	-0.0655015	0.472068	0.136083	0.866198	Penicillium chrysogenum Wisconsin 54-1255 hypothetical protein (Pc12g07950) mRNA, complete cds	K19691	XP_002557628.1	B6GXM6	Pc12g07950 protein	1269
Pc12g07960	28.83	31.6	30.215	1.95869	1.48022	35.31	34.2	37.11	35.54	1.46857	1.55072	0.234179	0.0383877	1.41581	Penicillium chrysogenum Wisconsin 54-1255 hypothetical protein (Pc12g07960) mRNA, complete cds	K15505	XP_002557629.1	B6GXM7	Pc12g07960 protein	937
Pc12g07970	2.88	6.06	4.47	2.2486	0.650308	4.53	5.75	4.49	4.92333	0.716194	0.692259	0.139361	0.750302	0.124764	Penicillium chrysogenum Wisconsin 54-1255 hypothetical protein (Pc12g07970) mRNA, complete cds	-	XP_002557630.1	B6GXM8	Uncharacterized protein	139
Pc12g07980	12.33	12.87	12.6	0.381838	1.10037	15.93	16	16.57	16.1667	0.351046	1.20862	0.359599	0.00169578	2.77063	Penicillium chrysogenum Wisconsin 54-1255 hypothetical protein (Pc12g07980) mRNA, complete cds	K12261	XP_002557631.1	B6GXM9	Pc12g07980 protein	619
Pc12g07990	3.55	1.01	2.28	1.79605	0.357935	2.05	2.53	1.52	2.03333	0.505206	0.308209	-0.165187	0.82429	0.0839199	Penicillium chrysogenum Wisconsin 54-1255 hypothetical protein (Pc12g07990) mRNA, partial cds	-	XP_002557632.1	B6GXN0	Pc12g07990 protein (Fragment)	92
Pc12g08000	44.18	47.62	45.9	2.43245	1.66181	77.15	68.51	62.11	69.2567	7.54775	1.84046	0.593459	0.027147	1.56628	Penicillium chrysogenum Wisconsin 54-1255 hypothetical protein (Pc12g08000) mRNA, complete cds	K14950	XP_002557633.1	B6GXN1	Pc12g08000 protein	267
Pc12g08010	4.35	2.99	3.67	0.961665	0.564666	4.1	3.89	3.3	3.76333	0.414769	0.575573	0.036231	0.885064	0.0530252	Penicillium chrysogenum Wisconsin 54-1255 hypothetical protein (Pc12g08010) mRNA, complete cds	-	XP_002557634.1	B6GXN2	Pc12g08010 protein	284
Pc12g08020	0	0.14	0.07	0.0989949	silent	0	0.42	0	0.14	0.242487	silent	n/a	n/a	n/a	Penicillium chrysogenum Wisconsin 54-1255 hypothetical protein (Pc12g08020) mRNA, complete cds	-	XP_002557635.1	B6GXN3	Pc12g08020 protein	303
Pc12g08030	29.54	25.84	27.69	2.6163	1.44232	33.45	30.99	34.37	32.9367	1.74749	1.51768	0.25033	0.069799	1.15615	Penicillium chrysogenum Wisconsin 54-1255 hypothetical protein (Pc12g08030) mRNA, complete cds	K08336	XP_002557636.1	A7KAM3	Ubiquitin-like protein ATG12 (Autophagy-related protein 12)	172
Pc12g08040	26.84	28.47	27.655	1.15258	1.44177	37.36	36.17	33.79	35.7733	1.81776	1.55356	0.371344	0.0120259	1.91988	Penicillium chrysogenum Wisconsin 54-1255 hypothetical protein (Pc12g08040) mRNA, complete cds	K00606	XP_002557637.1	B6GXN5	3-methyl-2-oxobutanoate hydroxymethyltransferase (EC 2.1.2.11)	359
Pc12g08060	40.51	38.64	39.575	1.32229	1.59742	38.13	39.71	35.74	37.86	1.99872	1.57818	-0.0639149	0.373705	0.427471	Penicillium chrysogenum Wisconsin 54-1255 hypothetical protein (Pc12g08060) mRNA, complete cds	K18573	XP_002557638.1	B6GXN6	Pc12g08060 protein	646
Pc12g08070	22.12	21.84	21.98	0.19799	1.34203	30.49	29.08	32.24	30.6033	1.58305	1.48577	0.477497	0.00534996	2.27165	Penicillium chrysogenum Wisconsin 54-1255 hypothetical protein (Pc12g08070) mRNA, complete cds	K07005	XP_002557639.1	B6GXN7	Pc12g08070 protein	250
Pc12g08080	3.63	4.02	3.825	0.275772	0.582631	7.23	8.29	10.74	8.75333	1.80029	0.942173	1.19437	0.0354571	1.4503	Penicillium chrysogenum Wisconsin 54-1255 hypothetical protein (Pc12g08080) mRNA, complete cds	-	XP_002557640.1	B6GXN8	Pc12g08080 protein	1735
Pc12g08090	2.81	2.6	2.705	0.148492	0.432167	4.06	5.81	6.03	5.3	1.07949	0.724276	0.970364	0.0489549	1.3102	Penicillium chrysogenum Wisconsin 54-1255 hypothetical protein (Pc12g08090) mRNA, complete cds	-	XP_002557641.1	B6GXN9	Pc12g08090 protein	215
Pc12g08100	115.9	117.43	116.665	1.08187	2.06694	137.11	137.72	138.05	137.627	0.4769	2.1387	0.238388	7.23673e-05	4.14046	Penicillium chrysogenum Wisconsin 54-1255 hypothetical protein (Pc12g08100) mRNA, complete cds	K10576	XP_002557642.1	B6GXP0	Pc12g08100 protein	185
Pc12g08110	143.72	149.14	146.43	3.83252	2.16563	147.72	131.06	126.19	134.99	11.2902	2.1303	-0.117359	0.277962	0.556015	Penicillium chrysogenum Wisconsin 54-1255 hypothetical protein (Pc12g08110) mRNA, complete cds	-	XP_002557643.1	B6GXY1	Pc12g08110 protein	177
Pc12g08120	39.44	36.04	37.74	2.40416	1.5768	35.47	31.67	36.36	34.5	2.49092	1.53782	-0.129498	0.245128	0.610606	Penicillium chrysogenum Wisconsin 54-1255 hypothetical protein (Pc12g08120) mRNA, complete cds	-	XP_002557644.1	B6GXY2	Pc12g08120 protein	304
Pc12g08130	100.07	109.47	104.77	6.6468	2.02024	110.57	83.16	104.65	99.46	14.4232	1.99765	-0.0750373	0.670647	0.173506	Penicillium chrysogenum Wisconsin 54-1255 hypothetical protein (Pc12g08130) mRNA, complete cds	-	XP_002557645.1	B6GXY3	Pc12g08130 protein	217
Pc12g08140	1.36	1.35	1.355	0.00707107	0.131939	1.1	1.35	1.72	1.39	0.311929	0.143015	0.036792	0.889906	0.050656	Penicillium chrysogenum Wisconsin 54-1255 hypothetical protein (Pc12g08140) mRNA, complete cds	-	XP_002557646.1	B6GXY4	Pc12g08140 protein	464
Pc12g08150	4.57	4.36	4.465	0.148492	0.649821	8.67	7.42	9.72	8.60333	1.15145	0.934667	0.946236	0.0171889	1.76475	Penicillium chrysogenum Wisconsin 54-1255 hypothetical protein (Pc12g08150) mRNA, complete cds	-	XP_002557647.1	B6GXY5	Pc12g08150 protein	226
Pc12g08160	81.79	86.48	84.135	3.31633	1.92498	84.72	70.01	73.6	76.11	7.66949	1.88144	-0.14462	0.271988	0.565451	Penicillium chrysogenum Wisconsin 54-1255 hypothetical protein (Pc12g08160) mRNA, complete cds	K02933	XP_002557648.1	B6GXY6	Pc12g08160 protein	251
Pc12g08170	52.26	50.57	51.415	1.19501	1.71109	50.39	55.5	56.11	54	3.14119	1.73239	0.0707701	0.364532	0.438265	Penicillium chrysogenum Wisconsin 54-1255 hypothetical protein (Pc12g08170) mRNA, complete cds	K01082	XP_002557649.1	B6GXY7	Pc12g08170 protein	352
Pc12g08190	32.66	50.13	41.395	12.3532	1.61695	31.93	33.01	33.09	32.6767	0.647868	1.51424	-0.341196	0.274023	0.562213	Penicillium chrysogenum Wisconsin 54-1255 hypothetical protein (Pc12g08190) mRNA, complete cds	-	XP_002557650.1	B6GXY8	Pc12g08190 protein	203
Pc12g08200	7.53	4.83	6.18	1.90919	0.790988	6.3	7.51	7.61	7.14	0.729178	0.853698	0.208317	0.46285	0.33456	Penicillium chrysogenum Wisconsin 54-1255 hypothetical protein (Pc12g08200) mRNA, complete cds	K06889	XP_002557651.1	B6GXY9	Pc12g08200 protein	517
Pc12g08210	28.69	27.64	28.165	0.742462	1.44971	23.44	20.68	23.76	22.6267	1.69344	1.35462	-0.315879	0.0247723	1.60603	Penicillium chrysogenum Wisconsin 54-1255 hypothetical protein (Pc12g08210) mRNA, complete cds	K01598	XP_002557652.1	B6GXZ0	Pc12g08210 protein	592
Pc12g08220	0	0	0	0	silent	0.23	0	0	0.0766667	0.132791	silent	n/a	n/a	n/a	Penicillium chrysogenum Wisconsin 54-1255 hypothetical protein (Pc12g08220) mRNA, complete cds	-	XP_002557653.1	B6GXZ1	Uncharacterized protein	192
Pc12g08230	32.46	35.87	34.165	2.41123	1.53358	29.96	32.77	29.11	30.6133	1.91547	1.48591	-0.158359	0.16012	0.795554	Penicillium chrysogenum Wisconsin 54-1255 hypothetical protein (Pc12g08230) mRNA, complete cds	K10866	XP_002557654.1	B6GXZ2	Pc12g08230 protein	536
Pc12g08240	1.07	0.53	0.8	0.381838	-0.09691	0.27	0.8	0.27	0.446667	0.305996	-0.350016	-0.840801	0.329407	0.482268	Penicillium chrysogenum Wisconsin 54-1255 hypothetical protein (Pc12g08240) mRNA, complete cds	-	XP_002557655.1	B6GXZ3	Uncharacterized protein	164
Pc12g08250	1.32	0.99	1.155	0.233345	0.062582	1.34	2.64	0.33	1.43667	1.15803	0.157356	0.314833	0.767856	0.11472	Penicillium chrysogenum Wisconsin 54-1255 hypothetical protein (Pc12g08250) mRNA, complete cds	-	XP_002557656.1	B6GXZ4	Uncharacterized protein	135
Pc12g08260	1.63	0.27	0.95	0.961665	-0.0222764	3.02	3.79	1.9	2.90333	0.950386	0.462897	1.61171	0.110698	0.955861	Penicillium chrysogenum Wisconsin 54-1255 hypothetical protein (Pc12g08260) mRNA, complete cds	K12662	XP_002557657.1	B6GXZ5	Pc12g08260 protein	162
Pc12g08270	0.74	0.37	0.555	0.26163	-0.255707	1.49	1.11	1.48	1.36	0.216564	0.133539	1.29305	0.0321818	1.49239	Penicillium chrysogenum Wisconsin 54-1255 hypothetical protein (Pc12g08270) mRNA, complete cds	-	XP_002557658.1	B6GXZ6	Uncharacterized protein	122
Pc12g08280	355.4	294.89	325.145	42.787	2.51208	470.48	691.35	547.56	569.797	112.101	2.75572	0.809364	0.0663609	1.17809	Penicillium chrysogenum Wisconsin 54-1255 hypothetical protein (Pc12g08280) mRNA, complete cds	-	XP_002557659.1	B6GXZ7	Pc12g08280 protein	349
Pc12g08290	156.54	94.26	125.4	44.0386	2.0983	284.63	479.63	361.23	375.163	98.2438	2.57422	1.58098	0.0474391	1.32386	Penicillium chrysogenum Wisconsin 54-1255 hypothetical protein (Pc12g08290) mRNA, complete cds	-	XP_002557660.1	B6GXZ8	Antifungal protein	92
Pc12g08300	8.57	8.85	8.71	0.19799	0.940018	10.43	11.8	10.24	10.8233	0.851136	1.03436	0.3134	0.0461798	1.33555	Penicillium chrysogenum Wisconsin 54-1255 hypothetical protein (Pc12g08300) mRNA, complete cds	K09252	XP_002557661.1	B6GXZ9	Carboxylic ester hydrolase (EC 3.1.1.-)	527
Pc12g08310	38.49	42.03	40.26	2.50316	1.60487	41.57	40.44	39.6	40.5367	0.988551	1.60785	0.00988029	0.866402	0.0622805	Penicillium chrysogenum Wisconsin 54-1255 hypothetical protein (Pc12g08310) mRNA, complete cds	-	XP_002557662.1	B6GY00	Pc12g08310 protein	491
Pc12g08320	0.93	2.33	1.63	0.989949	0.212188	2.99	5.13	2.34	3.48667	1.45981	0.54241	1.09698	0.221513	0.6546	Penicillium chrysogenum Wisconsin 54-1255 hypothetical protein (Pc12g08320) mRNA, complete cds	-	XP_002557663.1	B6GY01	Pc12g08320 protein	274
Pc12g08330	0.58	0	0.29	0.410122	silent	1.17	1.15	0.87	1.06333	0.16773	0.0266694	1.87447	0.0534203	1.27229	Penicillium chrysogenum Wisconsin 54-1255 hypothetical protein (Pc12g08330) mRNA, complete cds	-	XP_002557664.1	B6GY02	Uncharacterized protein	153
Pc12g08340	9.74	9.88	9.81	0.0989949	0.991669	12.27	9.71	12.63	11.5367	1.59215	1.06208	0.233901	0.242024	0.616142	Penicillium chrysogenum Wisconsin 54-1255 hypothetical protein (Pc12g08340) mRNA, complete cds	K02835	XP_002557665.1	B6GY03	Pc12g08340 protein	436
Pc12g08360	0	0.31	0.155	0.219203	silent	0.31	0.31	0.31	0.31	0	-0.508638	1	0.272228	0.565067	Penicillium chrysogenum Wisconsin 54-1255 hypothetical protein (Pc12g08360) mRNA, complete cds	-	XP_002557666.1	B6GY04	Pc12g08360 protein	144
Pc12g08370	1.07	1.21	1.14	0.0989949	0.0569049	2.62	2.89	1.83	2.44667	0.550848	0.388575	1.10178	0.0509844	1.29256	Penicillium chrysogenum Wisconsin 54-1255 hypothetical protein (Pc12g08370) mRNA, complete cds	K03305	XP_002557667.1	B6GY05	Pc12g08370 protein	549
Pc12g08380	0.36	0.71	0.535	0.247487	-0.271646	0.84	1.54	1.31	1.23	0.356791	0.0899051	1.20105	0.100638	0.99724	Penicillium chrysogenum Wisconsin 54-1255 hypothetical protein (Pc12g08380) mRNA, complete cds	K01046	XP_002557668.1	B6GY85	Pc12g08380 protein	355
Pc12g08390	13.22	13.9	13.56	0.480833	1.13226	15.7	16.12	13.9	15.24	1.17932	1.18298	0.168506	0.163618	0.78617	Penicillium chrysogenum Wisconsin 54-1255 hypothetical protein (Pc12g08390) mRNA, complete cds	K01427	XP_002557669.1	B6GY86	Pc12g08390 protein	665
Pc12g08400	38.6	30.66	34.63	5.61443	1.53945	33.87	35.8	29.98	33.2167	2.9645	1.52136	-0.0601151	0.727444	0.1382	Penicillium chrysogenum Wisconsin 54-1255 hypothetical protein (Pc12g08400) mRNA, complete cds	K05292	XP_002557670.1	B6GY87	Pc12g08400 protein	600
Pc12g08410	30.02	34.2	32.11	2.95571	1.50664	30.03	33.24	29.42	30.8967	2.05218	1.48991	-0.0555715	0.617135	0.20962	Penicillium chrysogenum Wisconsin 54-1255 hypothetical protein (Pc12g08410) mRNA, complete cds	-	XP_002557671.1	B6GY88	Pc12g08410 protein	284
Pc12g08420	30.51	28.52	29.515	1.40714	1.47004	27.62	28.17	28.76	28.1833	0.570117	1.44999	-0.0666061	0.217121	0.663299	Penicillium chrysogenum Wisconsin 54-1255 hypothetical protein (Pc12g08420) mRNA, complete cds	K04567	XP_002557672.1	B6GY89	Pc12g08420 protein	877
Pc12g08430	60.78	67.84	64.31	4.99217	1.80828	69.42	61.67	73.18	68.09	5.86913	1.83308	0.0823998	0.512703	0.290134	Penicillium chrysogenum Wisconsin 54-1255 hypothetical protein (Pc12g08430) mRNA, complete cds	-	XP_002557673.1	B6GY90	Pc12g08430 protein	249
Pc12g08440	26.59	24.91	25.75	1.18794	1.41078	24.4	27.86	25.41	25.89	1.77924	1.41313	0.00782253	0.929966	0.0315328	Penicillium chrysogenum Wisconsin 54-1255 hypothetical protein (Pc12g08440) mRNA, complete cds	K12824	XP_002557674.1	B6GY91	Pc12g08440 protein	564
Pc12g08450	278.79	293.94	286.365	10.7127	2.45692	326.35	360.06	323.14	336.517	20.4522	2.52701	0.232823	0.0539206	1.26825	Penicillium chrysogenum Wisconsin 54-1255 hypothetical protein (Pc12g08450) mRNA, complete cds	K02728	XP_002557675.1	B6GY92	Proteasome subunit alpha type (EC 3.4.25.1)	255
Pc12g08460	15.84	16.97	16.405	0.799031	1.21498	22.57	25.53	23.15	23.75	1.56857	1.37566	0.533792	0.00967231	2.01447	Penicillium chrysogenum Wisconsin 54-1255 hypothetical protein (Pc12g08460) mRNA, complete cds	K01640	XP_002557676.1	B6GY93	Pc12g08460 protein	112
Pc12g08470	14.55	12.16	13.355	1.68999	1.12564	15.17	15.44	18.51	16.3733	1.85533	1.21414	0.293968	0.163857	0.785534	Penicillium chrysogenum Wisconsin 54-1255 hypothetical protein (Pc12g08470) mRNA, complete cds	-	XP_002557677.1	B6GY94	Uncharacterized protein	363
Pc12g08480	25.39	19.05	22.22	4.48306	1.34674	22.89	26.5	19.92	23.1033	3.29518	1.36367	0.0562422	0.812258	0.0903058	Penicillium chrysogenum Wisconsin 54-1255 hypothetical protein (Pc12g08480) mRNA, complete cds	-	XP_002557678.1	B6GY95	Uncharacterized protein	116
Pc12g08490	41.53	39.45	40.49	1.47078	1.60735	23.71	25.29	28.86	25.9533	2.6383	1.41419	-0.641646	0.00629688	2.20087	Penicillium chrysogenum Wisconsin 54-1255 hypothetical protein (Pc12g08490) mRNA, complete cds	-	XP_002557679.1	B6GY96	Pc12g08490 protein	163
Pc12g08500	69.76	68.87	69.315	0.629325	1.84083	73.44	55.6	74.13	67.7233	10.5048	1.83074	-0.0335146	0.852051	0.0695343	Penicillium chrysogenum Wisconsin 54-1255 hypothetical protein (Pc12g08500) mRNA, complete cds	K17290	XP_002557680.1	B6GY97	Pc12g08500 protein	236
Pc12g08520	0.1	0	0.05	0.0707107	silent	0	0	0.2	0.0666667	0.11547	silent	n/a	n/a	n/a	Penicillium chrysogenum Wisconsin 54-1255 hypothetical protein (Pc12g08520) mRNA, complete cds	K10380	XP_002557682.1	B6GY99	Pc12g08520 protein	417
Pc12g08530	26.01	26.45	26.23	0.311127	1.4188	26.96	31.55	29.25	29.2533	2.295	1.46618	0.157383	0.176751	0.752638	Penicillium chrysogenum Wisconsin 54-1255 hypothetical protein (Pc12g08530) mRNA, complete cds	K15389	XP_002557683.1	B6GYA0	Pc12g08530 protein	441
Pc12g08540	1.21	1.2	1.205	0.00707107	0.080987	2.03	2.81	0.4	1.74667	1.22973	0.24221	0.535571	0.596118	0.224668	Penicillium chrysogenum Wisconsin 54-1255 hypothetical protein (Pc12g08540) mRNA, complete cds	-	XP_002557684.1	B6GYA1	Uncharacterized protein	113
Pc12g08550	0.79	1.05	0.92	0.183848	-0.0362122	2.94	6.07	3.7	4.23667	1.63255	0.627024	2.20322	0.0727301	1.13829	Penicillium chrysogenum Wisconsin 54-1255 hypothetical protein (Pc12g08550) mRNA, complete cds	-	XP_002557685.1	B6GYA2	Uncharacterized protein	166
Pc12g08560	2.88	3.51	3.195	0.445477	0.504471	33.99	34.52	40.04	36.1833	3.35047	1.55851	3.50144	0.000949651	3.02244	Penicillium chrysogenum Wisconsin 54-1255 hypothetical protein (Pc12g08560) mRNA, complete cds	-	XP_002557686.1	B6GYA3	Pc12g08560 protein	139
Pc12g08570	1.6	2.53	2.065	0.657609	0.31492	1.25	1.16	1.23	1.21333	0.0472582	0.0839801	-0.767166	0.0921152	1.03567	Penicillium chrysogenum Wisconsin 54-1255 hypothetical protein (Pc12g08570) mRNA, complete cds	-	XP_002557687.1	B6GYA4	Pc12g08570 protein	575
Pc12g08580	69.25	82.1	75.675	9.08632	1.87895	68.18	62.81	68.86	66.6167	3.31416	1.82358	-0.183934	0.191343	0.718187	Penicillium chrysogenum Wisconsin 54-1255 hypothetical protein (Pc12g08580) mRNA, complete cds	K00380	XP_002557688.1	B6GYA5	Pc12g08580 protein	1046
Pc12g08590	22.42	25.67	24.045	2.2981	1.38102	26.17	21.5	20.1	22.59	3.17841	1.35392	-0.0900527	0.622535	0.205836	Penicillium chrysogenum Wisconsin 54-1255 hypothetical protein (Pc12g08590) mRNA, complete cds	K14864	XP_002557689.1	B6GYA6	Putative tRNA (cytidine(32)/guanosine(34)-2'-O)-methyltransferase (EC 2.1.1.205) (2'-O-ribose RNA methyltransferase TRM7 homolog)	435
Pc12g08600	21.58	23.95	22.765	1.67584	1.35727	20.75	23.49	21.99	22.0767	1.37205	1.34393	-0.0442951	0.645583	0.190048	Penicillium chrysogenum Wisconsin 54-1255 hypothetical protein (Pc12g08600) mRNA, complete cds	K14805	XP_002557690.1	B6GYA7	Pc12g08600 protein	719
Pc12g08610	17.68	14.17	15.925	2.48194	1.20208	17.97	22.54	17.88	19.4633	2.66485	1.28922	0.289465	0.233545	0.63163	Penicillium chrysogenum Wisconsin 54-1255 hypothetical protein (Pc12g08610) mRNA, complete cds	-	XP_002557691.1	B6GYA8	Pc12g08610 protein	428
Pc12g08630	0.15	0.44	0.295	0.205061	silent	0.45	0.59	0.29	0.443333	0.150111	-0.35327	0.587677	0.410662	0.386515	Penicillium chrysogenum Wisconsin 54-1255 hypothetical protein (Pc12g08630) mRNA, complete cds	K00860	XP_002557693.1	B6GYB0	Pc12g08630 protein	289
Pc12g08640	5.83	8.31	7.07	1.75362	0.849419	8.44	10.27	9.13	9.28	0.924175	0.967548	0.392415	0.151048	0.820886	Penicillium chrysogenum Wisconsin 54-1255 hypothetical protein (Pc12g08640) mRNA, complete cds	-	XP_002557694.1	B6GYB1	Pc12g08640 protein	222
Pc12g08650	44.18	42.72	43.45	1.03238	1.63799	44.36	46.26	45.86	45.4933	1.00167	1.65795	0.066299	0.11391	0.943439	Penicillium chrysogenum Wisconsin 54-1255 hypothetical protein (Pc12g08650) mRNA, complete cds	K10590	XP_002557695.1	B6GYB2	Pc12g08650 protein	1789
Pc12g08660	32.75	31.07	31.91	1.18794	1.50393	33.09	32.82	33.67	33.1933	0.434319	1.52105	0.0568849	0.166196	0.779379	Penicillium chrysogenum Wisconsin 54-1255 hypothetical protein (Pc12g08660) mRNA, complete cds	K06210	XP_002557696.1	B6GYJ5	Nicotinamide-nucleotide adenylyltransferase (EC 2.7.7.1)	280
Pc12g08670	26.54	23.16	24.85	2.39002	1.39533	22.35	22.93	24.14	23.14	0.913291	1.36436	-0.102857	0.318187	0.497318	Penicillium chrysogenum Wisconsin 54-1255 hypothetical protein (Pc12g08670) mRNA, complete cds	-	XP_002557697.1	B6GYJ6	Pc12g08670 protein	437
Pc12g08680	41.11	41.17	41.14	0.0424264	1.61426	31.56	32.38	34.21	32.7167	1.3567	1.51477	-0.330516	0.00362897	2.44022	Penicillium chrysogenum Wisconsin 54-1255 hypothetical protein (Pc12g08680) mRNA, complete cds	K06127	XP_002557698.1	B6GYJ7	2-methoxy-6-polyprenyl-1,4-benzoquinol methylase, mitochondrial (EC 2.1.1.201) (Ubiquinone biosynthesis methyltransferase COQ5)	314
Pc12g08690	1.23	0.61	0.92	0.438406	-0.0362122	1.01	0.99	1.38	1.12667	0.219621	0.0517954	0.292355	0.518317	0.285405	Penicillium chrysogenum Wisconsin 54-1255 hypothetical protein (Pc12g08690) mRNA, complete cds	K16261	XP_002557699.1	B6GYJ8	Pc12g08690 protein	546
Pc12g08700	30.51	31.06	30.785	0.388909	1.48834	29.36	30.51	29.82	29.8967	0.578821	1.47562	-0.0422429	0.159858	0.796266	Penicillium chrysogenum Wisconsin 54-1255 hypothetical protein (Pc12g08700) mRNA, complete cds	K01230	XP_002557700.1	B6GYJ9	Pc12g08700 protein	658
Pc12g08710	65.49	58.52	62.005	4.92853	1.79243	47.43	53.65	50.32	50.4667	3.11259	1.703	-0.297054	0.0452913	1.34399	Penicillium chrysogenum Wisconsin 54-1255 hypothetical protein (Pc12g08710) mRNA, complete cds	K00382	XP_002557701.1	B6GYK0	Pc12g08710 protein	532
Pc12g08720	6.97	7.32	7.145	0.247487	0.854002	7.82	7.91	9.07	8.26667	0.697161	0.91733	0.210372	0.127336	0.895047	Penicillium chrysogenum Wisconsin 54-1255 hypothetical protein (Pc12g08720) mRNA, complete cds	-	XP_002557702.1	B6GYK1	Pc12g08720 protein	440
Pc12g08730	90.33	89.95	90.14	0.268701	1.95492	126.38	120.99	115.83	121.067	5.27542	2.08302	0.425562	0.00428976	2.36757	Penicillium chrysogenum Wisconsin 54-1255 hypothetical protein (Pc12g08730) mRNA, complete cds	-	XP_002557703.1	B6GYK2	Pc12g08730 protein	649
Pc12g08740	0	0	0	0	silent	0.22	0	0	0.0733333	0.127017	silent	n/a	n/a	n/a	Penicillium chrysogenum Wisconsin 54-1255 hypothetical protein (Pc12g08740) mRNA, complete cds	K01192	XP_002557704.1	B6GYK3	Pc12g08740 protein	200
Pc12g08750	0	0.07	0.035	0.0494975	silent	0.36	0.35	0.21	0.306667	0.083865	-0.513333	3.13124	0.0278122	1.55576	Penicillium chrysogenum Wisconsin 54-1255 hypothetical protein (Pc12g08750) mRNA, complete cds	K13366	XP_002557705.1	B6GYK4	Amine oxidase (EC 1.4.3.-)	588
Pc12g08770	3.98	1.91	2.945	1.46371	0.469085	5.21	4.56	4.27	4.68	0.481352	0.670246	0.668241	0.13414	0.872441	Penicillium chrysogenum Wisconsin 54-1255 hypothetical protein (Pc12g08770) mRNA, complete cds	-	XP_002557706.1	B6GYK5	Pc12g08770 protein	289
Pc12g08780	2.22	3.58	2.9	0.961665	0.462398	1.68	3.87	1.39	2.31333	1.35589	0.364238	-0.32608	0.639678	0.194039	Penicillium chrysogenum Wisconsin 54-1255 hypothetical protein (Pc12g08780) mRNA, complete cds	-	XP_002557707.1	B6GYK6	Uncharacterized protein	159
Pc12g08790	16.03	19.31	17.67	2.31931	1.24724	15.25	14.12	15.19	14.8533	0.635793	1.17182	-0.250515	0.120886	0.917625	Penicillium chrysogenum Wisconsin 54-1255 hypothetical protein (Pc12g08790) mRNA, complete cds	K00166	XP_002557708.1	B6GYK7	2-oxoisovalerate dehydrogenase subunit alpha (EC 1.2.4.4) (Branched-chain alpha-keto acid dehydrogenase E1 component alpha chain)	448
Pc12g08800	0	0	0	0	silent	0.48	0.48	0.32	0.426667	0.092376	-0.369911	7	0.0025	2.60206	Penicillium chrysogenum Wisconsin 54-1255 hypothetical protein (Pc12g08800) mRNA, complete cds	-	XP_002557709.1	B6GYK8	Pc12g08800 protein	268
Pc12g08810	28.79	30.9	29.845	1.492	1.47487	31.36	27.33	29.77	29.4867	2.02989	1.46963	-0.0174265	0.847014	0.0721094	Penicillium chrysogenum Wisconsin 54-1255 hypothetical protein (Pc12g08810) mRNA, complete cds	K10643	XP_002557710.1	B6GYK9	Pc12g08810 protein	1567
Pc12g08820	176.58	196.52	186.55	14.0997	2.2708	156.24	179.25	158.16	164.55	12.7667	2.2163	-0.181036	0.165963	0.779988	Penicillium chrysogenum Wisconsin 54-1255 hypothetical protein (Pc12g08820) mRNA, complete cds	K03936	XP_002557711.1	B6GYL0	Pc12g08820 protein	289
Pc12g08830	18.12	23.52	20.82	3.81838	1.31848	23.29	19.35	22.55	21.73	2.09409	1.33706	0.0617181	0.744517	0.128125	Penicillium chrysogenum Wisconsin 54-1255 hypothetical protein (Pc12g08830) mRNA, complete cds	K03936	XP_002557712.1	B6GYL1	Pc12g08830 protein	427
Pc12g08840	20.26	20.01	20.135	0.176777	1.30395	22.98	24.22	21.7	22.9667	1.26005	1.3611	0.189836	0.0576556	1.23916	Penicillium chrysogenum Wisconsin 54-1255 hypothetical protein (Pc12g08840) mRNA, complete cds	K09248	XP_002557713.1	B6GYL2	Pc12g08840 protein	836
Pc12g08850	2.39	3.87	3.13	1.04652	0.495544	2.12	1.19	1.5	1.60333	0.473533	0.205024	-0.965088	0.102017	0.991329	Penicillium chrysogenum Wisconsin 54-1255 hypothetical protein (Pc12g08850) mRNA, complete cds	-	XP_002557714.1	B6GYL3	Uncharacterized protein	148
Pc12g08860	46.87	52.88	49.875	4.24971	1.69788	57.23	50.01	48.56	51.9333	4.64399	1.71545	0.058344	0.65192	0.185806	Penicillium chrysogenum Wisconsin 54-1255 hypothetical protein (Pc12g08860) mRNA, complete cds	K01750	XP_002557715.1	B6GYL4	Pc12g08860 protein	351
Pc12g08870	3.76	4.78	4.27	0.721249	0.630428	3.71	3.31	2.53	3.18333	0.600111	0.502882	-0.423698	0.161231	0.792551	Penicillium chrysogenum Wisconsin 54-1255 hypothetical protein (Pc12g08870) mRNA, complete cds	K14454	XP_002557716.1	B6GYL5	Proline dehydrogenase (EC 1.5.5.2)	480
Pc12g08880	0.32	0	0.16	0.226274	silent	0.97	0	0	0.323333	0.56003	-0.49035	1.01495	0.731773	0.135624	Penicillium chrysogenum Wisconsin 54-1255 hypothetical protein (Pc12g08880) mRNA, complete cds	-	XP_002557717.1	B6GYL6	Uncharacterized protein	139
Pc12g08900	25.9	28.6	27.25	1.90919	1.43537	20.15	22.72	21.39	21.42	1.28526	1.33082	-0.347298	0.0246899	1.60748	Penicillium chrysogenum Wisconsin 54-1255 hypothetical protein (Pc12g08900) mRNA, complete cds	K00294	XP_002557718.1	B6GYV7	Pc12g08900 protein	574
Pc12g08910	0.61	0.73	0.67	0.0848528	-0.173925	0.25	0.36	0.24	0.283333	0.0665833	silent	n/a	n/a	n/a	Penicillium chrysogenum Wisconsin 54-1255 hypothetical protein (Pc12g08910) mRNA, complete cds	K00457	XP_002557719.1	B6GYV8	Pc12g08910 protein	347
Pc12g08920	0.49	0.33	0.41	0.113137	-0.387216	0.08	0.33	0.16	0.19	0.127671	silent	n/a	n/a	n/a	Penicillium chrysogenum Wisconsin 54-1255 hypothetical protein (Pc12g08920) mRNA, complete cds	K00033	XP_002557720.1	B6GYV9	6-phosphogluconate dehydrogenase, decarboxylating (EC 1.1.1.44)	512
Pc12g08930	104.01	105.95	104.98	1.37179	2.02111	98.87	101.03	101.55	100.483	1.42117	2.00209	-0.0631583	0.0393056	1.40555	Penicillium chrysogenum Wisconsin 54-1255 hypothetical protein (Pc12g08930) mRNA, complete cds	K00772	XP_002557721.1	B6GYW0	S-methyl-5'-thioadenosine phosphorylase (EC 2.4.2.28) (5'-methylthioadenosine phosphorylase) (MTA phosphorylase) (MTAP) (MTAPase)	310
Pc12g08950	63.14	60.48	61.81	1.8809	1.79106	59.91	59.21	60.53	59.8833	0.660404	1.77731	-0.0456857	0.1801	0.744486	Penicillium chrysogenum Wisconsin 54-1255 hypothetical protein (Pc12g08950) mRNA, complete cds	-	XP_002557723.1	B6GYW2	Pc12g08950 protein	637
Pc12g08960	10.37	11.17	10.77	0.565685	1.03222	12.47	11.94	12.96	12.4567	0.510131	1.0954	0.2099	0.039745	1.40072	Penicillium chrysogenum Wisconsin 54-1255 hypothetical protein (Pc12g08960) mRNA, complete cds	K10675	XP_002557724.1	B6GYW3	Pc12g08960 protein	343
Pc12g08970	1.63	2.43	2.03	0.565685	0.307496	0.21	0.41	0.82	0.48	0.310966	-0.318759	-2.08037	0.0261755	1.5821	Penicillium chrysogenum Wisconsin 54-1255 hypothetical protein (Pc12g08970) mRNA, complete cds	-	XP_002557725.1	B6GYW4	Pc12g08970 protein	212
Pc12g08980	74.15	78.91	76.53	3.36583	1.88383	77.19	79.27	74.54	77	2.37072	1.88649	0.00883305	0.863082	0.0639479	Penicillium chrysogenum Wisconsin 54-1255 hypothetical protein (Pc12g08980) mRNA, complete cds	K16261	XP_002557726.1	B6GYW5	Pc12g08980 protein	543
Pc12g08990	1.82	0.3	1.06	1.0748	0.0253059	0.61	1.21	0.61	0.81	0.34641	-0.091515	-0.38807	0.714888	0.145762	Penicillium chrysogenum Wisconsin 54-1255 hypothetical protein (Pc12g08990) mRNA, complete cds	-	XP_002557727.1	B6GYW6	Pc12g08990 protein	146
Pc12g09000	34.5	31.99	33.245	1.77484	1.52173	32.59	29.74	30.37	30.9	1.4971	1.48996	-0.105531	0.205675	0.68682	Penicillium chrysogenum Wisconsin 54-1255 hypothetical protein (Pc12g09000) mRNA, complete cds	K01424	XP_002557728.1	B6GYW7	Pc12g09000 protein	448
Pc12g09010	5.2	5.02	5.11	0.127279	0.708421	6.15	6.59	4.68	5.80667	1.00022	0.763927	0.184387	0.420655	0.376074	Penicillium chrysogenum Wisconsin 54-1255 hypothetical protein (Pc12g09010) mRNA, complete cds	-	XP_002557729.1	B6GYW8	Pc12g09010 protein	799
Pc12g09020	21.92	29.78	25.85	5.55786	1.41246	37.18	40.7	34.5	37.46	3.10947	1.57357	0.535187	0.0529545	1.2761	Penicillium chrysogenum Wisconsin 54-1255 hypothetical protein (Pc12g09020) mRNA, complete cds	K01800	XP_002557730.1	B6GYW9	Pc12g09020 protein	226
Pc12g09030	45.08	50.12	47.6	3.56382	1.67761	54.67	70.4	57.24	60.77	8.43824	1.78369	0.352398	0.138464	0.858663	Penicillium chrysogenum Wisconsin 54-1255 hypothetical protein (Pc12g09030) mRNA, complete cds	K01555	XP_002557731.1	B6GYX0	Pc12g09030 protein	429
Pc12g09040	46.95	54.44	50.695	5.29623	1.70497	57.18	94.43	75.01	75.54	18.6307	1.87818	0.575397	0.177695	0.750324	Penicillium chrysogenum Wisconsin 54-1255 hypothetical protein (Pc12g09040) mRNA, complete cds	K00451	XP_002557732.1	B6GYX1	Pc12g09040 protein	449
Pc12g09050	12.23	12.17	12.2	0.0424264	1.08636	15.7	20.28	18.01	17.9967	2.29003	1.25519	0.560849	0.0425941	1.37065	Penicillium chrysogenum Wisconsin 54-1255 hypothetical protein (Pc12g09050) mRNA, complete cds	-	XP_002557733.1	B6GYX2	Pc12g09050 protein	259
Pc12g09060	14.63	21.84	18.235	5.09824	1.26091	23.76	29.61	25.5	26.29	3.00395	1.41979	0.527804	0.104699	0.980057	Penicillium chrysogenum Wisconsin 54-1255 hypothetical protein (Pc12g09060) mRNA, complete cds	K00457	XP_002557734.1	B6GYX3	4-hydroxyphenylpyruvate dioxygenase	403
Pc12g09070	13.94	12.21	13.075	1.22329	1.11644	13.81	20.03	14.22	16.02	3.47881	1.20466	0.293063	0.350859	0.454867	Penicillium chrysogenum Wisconsin 54-1255 hypothetical protein (Pc12g09070) mRNA, complete cds	-	XP_002557735.1	B6GYX4	Uncharacterized protein	158
Pc12g09100	0.81	0.6	0.705	0.148492	-0.151811	1.22	1.61	2.42	1.75	0.612127	0.243038	1.31166	0.109185	0.961836	Penicillium chrysogenum Wisconsin 54-1255 hypothetical protein (Pc12g09100) mRNA, complete cds	-	XP_002557737.1	B6GYX6	Uncharacterized protein	214
Pc12g09110	0.17	0.51	0.34	0.240416	-0.468521	1.2	1.18	1.02	1.13333	0.0986577	0.0543577	1.73697	0.0123519	1.90827	Penicillium chrysogenum Wisconsin 54-1255 hypothetical protein (Pc12g09110) mRNA, complete cds	-	XP_002557738.1	B6GYX7	Uncharacterized protein	253
Pc12g09130	124.9	121.62	123.26	2.31931	2.09082	128.19	121.94	108.51	119.547	10.0559	2.07754	-0.0441308	0.658383	0.181521	Penicillium chrysogenum Wisconsin 54-1255 hypothetical protein (Pc12g09130) mRNA, complete cds	K11585	XP_002557740.1	B6GYX9	Pc12g09130 protein	241
Pc12g09140	23.13	25.08	24.105	1.37886	1.38211	25.36	30.11	24.27	26.58	3.10527	1.42455	0.141009	0.382724	0.417114	Penicillium chrysogenum Wisconsin 54-1255 hypothetical protein (Pc12g09140) mRNA, complete cds	K11113	XP_002557741.1	B6GZ74	Pc12g09140 protein	406
Pc12g09150	22.4	24.13	23.265	1.22329	1.3667	21.81	22.95	23.34	22.7	0.795047	1.35603	-0.0354689	0.564744	0.248148	Penicillium chrysogenum Wisconsin 54-1255 hypothetical protein (Pc12g09150) mRNA, complete cds	K20003	XP_002557742.1	B6GZ75	Pc12g09150 protein	1364
Pc12g09160	49.84	54.19	52.015	3.07591	1.71613	56.89	46.41	56.67	53.3233	5.98813	1.72692	0.0358392	0.800804	0.0964737	Penicillium chrysogenum Wisconsin 54-1255 hypothetical protein (Pc12g09160) mRNA, complete cds	K14864	XP_002557743.1	B6GZ76	Pc12g09160 protein	233
Pc12g09170	38.62	40.48	39.55	1.31522	1.59715	41.81	43.13	43.3	42.7467	0.815618	1.6309	0.112134	0.0404307	1.39329	Penicillium chrysogenum Wisconsin 54-1255 hypothetical protein (Pc12g09170) mRNA, complete cds	K07006	XP_002557744.1	B6GZ77	Pc12g09170 protein	606
Pc12g09180	55.42	56.61	56.015	0.841457	1.7483	58.38	47.94	52.03	52.7833	5.26061	1.7225	-0.0857308	0.472807	0.325316	Penicillium chrysogenum Wisconsin 54-1255 hypothetical protein (Pc12g09180) mRNA, complete cds	-	XP_002557745.1	B6GZ78	Pc12g09180 protein	289
Pc12g09190	138.18	137.68	137.93	0.353553	2.13966	151.59	128.23	140.95	140.257	11.6954	2.14692	0.0241331	0.806882	0.0931902	Penicillium chrysogenum Wisconsin 54-1255 hypothetical protein (Pc12g09190) mRNA, complete cds	K00966	XP_002557746.1	B6GZ79	Pc12g09190 protein	440
Pc12g09200	9.63	6.36	7.995	2.31224	0.902818	9.97	11.1	11.13	10.7333	0.661236	1.03073	0.424928	0.128621	0.890688	Penicillium chrysogenum Wisconsin 54-1255 hypothetical protein (Pc12g09200) mRNA, complete cds	K10295	XP_002557747.1	B6GZ80	Pc12g09200 protein	530
Pc12g09210	4.1	3.81	3.955	0.205061	0.597146	9.94	13.36	12.57	11.9567	1.7906	1.07761	1.59607	0.00937854	2.02786	Penicillium chrysogenum Wisconsin 54-1255 hypothetical protein (Pc12g09210) mRNA, complete cds	-	XP_002557748.1	B6GZ81	Uncharacterized protein	161
Pc12g09220	13.58	13.4	13.49	0.127279	1.13001	5.33	8.34	7.2	6.95667	1.51968	0.842401	-0.955422	0.0104097	1.98256	Penicillium chrysogenum Wisconsin 54-1255 hypothetical protein (Pc12g09220) mRNA, complete cds	-	XP_002557749.1	B6GZ82	Pc12g09220 protein	756
Pc12g09230	0.06	0.11	0.085	0.0353553	silent	0.4	0.23	0.28	0.303333	0.0873689	silent	n/a	n/a	n/a	Penicillium chrysogenum Wisconsin 54-1255 hypothetical protein (Pc12g09230) mRNA, complete cds	K17065	XP_002557750.1	B6GZ83	Pc12g09230 protein	731
Pc12g09240	0.23	0	0.115	0.162635	silent	0	0.22	0	0.0733333	0.127017	silent	n/a	n/a	n/a	Penicillium chrysogenum Wisconsin 54-1255 hypothetical protein (Pc12g09240) mRNA, complete cds	-	XP_002557751.1	B6GZ84	Uncharacterized protein	193
Pc12g09250	202.47	210.64	206.555	5.77706	2.31504	209.32	211.86	208.56	209.913	1.72816	2.32204	0.0232678	0.384513	0.415089	Penicillium chrysogenum Wisconsin 54-1255 hypothetical protein (Pc12g09250) mRNA, complete cds	K04567	XP_002557752.1	B6GZ85	Lysine--tRNA ligase (EC 6.1.1.6) (Lysyl-tRNA synthetase)	624
Pc12g09260	0.09	0.09	0.09	0	silent	0.19	0.19	0.19	0.19	3.39935e-17	silent	n/a	n/a	n/a	Penicillium chrysogenum Wisconsin 54-1255 hypothetical protein (Pc12g09260) mRNA, complete cds	-	XP_002557753.1	B6GZ86	Pc12g09260 protein	451
Pc12g09270	32.18	30.17	31.175	1.42128	1.49381	23.73	27.89	25.85	25.8233	2.08013	1.41201	-0.271714	0.0529648	1.27601	Penicillium chrysogenum Wisconsin 54-1255 hypothetical protein (Pc12g09270) mRNA, complete cds	K02259	XP_002557754.1	B6GZ87	Pc12g09270 protein	496
Pc12g09280	26.19	23.45	24.82	1.93747	1.3948	26.09	27.34	24.69	26.04	1.32571	1.41564	0.0692263	0.453701	0.343231	Penicillium chrysogenum Wisconsin 54-1255 hypothetical protein (Pc12g09280) mRNA, complete cds	K00565	XP_002557755.1	B6GZ88	Pc12g09280 protein	449
Pc12g09290	30.26	28.33	29.295	1.36472	1.46679	32.29	31.54	34	32.61	1.26083	1.51335	0.15466	0.0677869	1.16885	Penicillium chrysogenum Wisconsin 54-1255 hypothetical protein (Pc12g09290) mRNA, complete cds	K00565	XP_002557756.1	B6GZ89	mRNA cap guanine-N7 methyltransferase (EC 2.1.1.56)	493
Pc12g09300	254.73	249.51	252.12	3.6911	2.40161	273.34	241.09	245.72	253.383	17.4373	2.40378	0.00721106	0.929478	0.0317607	Penicillium chrysogenum Wisconsin 54-1255 hypothetical protein (Pc12g09300) mRNA, complete cds	K00565	XP_002557757.1	B6GZ90	Pc12g09300 protein	619
Pc12g09310	0.85	0.84	0.845	0.00707107	-0.0731433	0.85	0.84	0.42	0.703333	0.245425	-0.152839	-0.264743	0.495189	0.305229	Penicillium chrysogenum Wisconsin 54-1255 hypothetical protein (Pc12g09310) mRNA, complete cds	-	XP_002557758.1	B6GZ91	Uncharacterized protein	108
Pc12g09320	3890.18	3457.24	3673.71	306.135	3.5651	4773.29	5119.24	4856.2	4916.24	180.622	3.69163	0.420319	0.00966163	2.01495	Penicillium chrysogenum Wisconsin 54-1255 hypothetical protein (Pc12g09320) mRNA, complete cds	-	XP_002557759.1	B6GZ92	Pc12g09320 protein	496
Pc12g09330	44.46	54.91	49.685	7.38927	1.69623	30.2	37.15	33.62	33.6567	3.47515	1.52707	-0.561918	0.0416322	1.38057	Penicillium chrysogenum Wisconsin 54-1255 hypothetical protein (Pc12g09330) mRNA, complete cds	K15104	XP_002557760.1	B6GZ93	Pc12g09330 protein	351
Pc12g09340	0	0.6	0.3	0.424264	silent	0.15	0.45	0.15	0.25	0.173205	silent	n/a	n/a	n/a	Penicillium chrysogenum Wisconsin 54-1255 hypothetical protein (Pc12g09340) mRNA, complete cds	-	XP_002557761.1	B6GZ94	Uncharacterized protein	283
Pc12g09350	0	0	0	0	silent	0	0	0	0	0	silent	n/a	n/a	n/a	Penicillium chrysogenum Wisconsin 54-1255 hypothetical protein (Pc12g09350) mRNA, complete cds	-	XP_002557762.1	B6GZ95	Uncharacterized protein	100
Pc12g09360	139.05	173.57	156.31	24.4093	2.19399	136.78	101.95	115.65	118.127	17.5466	2.07235	-0.404075	0.128834	0.889969	Penicillium chrysogenum Wisconsin 54-1255 hypothetical protein (Pc12g09360) mRNA, complete cds	K01610	XP_002557763.1	B6GZ96	Pc12g09360 protein	599
Pc12g09370	16.16	11.91	14.035	3.0052	1.14721	7.56	11.64	8.98	9.39333	2.07117	0.97282	-0.57932	0.12673	0.897121	Penicillium chrysogenum Wisconsin 54-1255 hypothetical protein (Pc12g09370) mRNA, complete cds	-	XP_002557764.1	B6GZ97	Pc12g09370 protein	148
Pc12g09380	8.7	6.49	7.595	1.56271	0.880528	10.36	16.73	13.98	13.69	3.19489	1.1364	0.850001	0.0942614	1.02567	Penicillium chrysogenum Wisconsin 54-1255 hypothetical protein (Pc12g09380) mRNA, complete cds	K07750	XP_002557765.1	B6GZ98	Uncharacterized protein	143
Pc12g09390	0	0	0	0	silent	0.13	0	0	0.0433333	0.0750555	silent	n/a	n/a	n/a	Penicillium chrysogenum Wisconsin 54-1255 hypothetical protein (Pc12g09390) mRNA, complete cds	-	XP_002557766.1	B6GZG7	Uncharacterized protein	340
Pc12g09400	129.62	128.44	129.03	0.834386	2.11069	120.4	112.93	114.82	116.05	3.88393	2.06465	-0.15296	0.0213337	1.67093	Penicillium chrysogenum Wisconsin 54-1255 peroxin-11 Pex11-Penicillium chrysogenum (Pc12g09400) mRNA, complete cds	K13352	XP_002557767.1	B6GZG8	Peroxin-11 Pex11-Penicillium chrysogenum	238
Pc12g09410	45.79	50.28	48.035	3.17491	1.68156	46.7	48.55	46.47	47.24	1.14031	1.67431	-0.024077	0.700399	0.154654	Penicillium chrysogenum Wisconsin 54-1255 hypothetical protein (Pc12g09410) mRNA, complete cds	K08176	XP_002557768.1	B6GZG9	Pc12g09410 protein	495
Pc12g09420	148.85	145.15	147	2.6163	2.16732	148.7	159.58	163.61	157.297	7.7128	2.19672	0.0976719	0.179926	0.744906	Penicillium chrysogenum Wisconsin 54-1255 hypothetical protein (Pc12g09420) mRNA, complete cds	K03037	XP_002557769.1	B6GZH0	Pc12g09420 protein	494
Pc12g09430	74.95	85.18	80.065	7.2337	1.90344	79.53	72.86	70.65	74.3467	4.6229	1.87126	-0.106904	0.346952	0.459731	Penicillium chrysogenum Wisconsin 54-1255 hypothetical protein (Pc12g09430) mRNA, complete cds	K00814	XP_002557770.1	B6GZH1	Pc12g09430 protein	545
Pc12g09440	118.26	117.67	117.965	0.417193	2.07175	132.94	125.77	132.41	130.373	3.9954	2.11519	0.14429	0.0253381	1.59623	Penicillium chrysogenum Wisconsin 54-1255 hypothetical protein (Pc12g09440) mRNA, complete cds	K19619	XP_002557771.1	B6GZH2	Pc12g09440 protein	399
Pc12g09450	65.24	63.36	64.3	1.32936	1.80821	37.58	36.19	39.28	37.6833	1.54759	1.57615	-0.770892	0.000284862	3.54536	Penicillium chrysogenum Wisconsin 54-1255 hypothetical protein (Pc12g09450) mRNA, complete cds	K08726	XP_002557772.1	B6GZH3	Pc12g09450 protein	325
Pc12g09460	26.34	23.55	24.945	1.97283	1.39698	28.63	23.61	23.34	25.1933	2.9793	1.40129	0.0142913	0.92572	0.0335205	Penicillium chrysogenum Wisconsin 54-1255 hypothetical protein (Pc12g09460) mRNA, complete cds	-	XP_002557773.1	B6GZH4	Uncharacterized protein	134
Pc12g09470	112.06	112.56	112.31	0.353553	2.05042	114.31	109.2	100.58	108.03	6.93937	2.03354	-0.0560544	0.468902	0.328918	Penicillium chrysogenum Wisconsin 54-1255 hypothetical protein (Pc12g09470) mRNA, complete cds	K09281	XP_002557774.1	B6GZH5	Pc12g09470 protein	514
Pc12g09480	35.37	35.94	35.655	0.403051	1.55212	41.44	28.9	33.87	34.7367	6.31476	1.54079	-0.0376451	0.857915	0.0665555	Penicillium chrysogenum Wisconsin 54-1255 hypothetical protein (Pc12g09480) mRNA, complete cds	-	XP_002557775.1	B6GZH6	Uncharacterized protein	120
Pc12g09490	0.4	1.19	0.795	0.558614	-0.0996329	0.6	1.39	0.99	0.993333	0.395011	-0.00290499	0.321323	0.666377	0.17628	Penicillium chrysogenum Wisconsin 54-1255 hypothetical protein (Pc12g09490) mRNA, complete cds	-	XP_002557776.1	B6GZH7	Uncharacterized protein	217
Pc12g09500	24.31	25.47	24.89	0.820244	1.39602	23.32	23.84	22.97	23.3767	0.437759	1.36878	-0.090497	0.0681867	1.1663	Penicillium chrysogenum Wisconsin 54-1255 hypothetical protein (Pc12g09500) mRNA, complete cds	K09240	XP_002557777.1	B6GZH8	Pc12g09500 protein	808
Pc12g09510	2.03	1.93	1.98	0.0707107	0.296665	3.33	2.22	3	2.85	0.57	0.454845	0.525461	0.134055	0.872717	Penicillium chrysogenum Wisconsin 54-1255 hypothetical protein (Pc12g09510) mRNA, complete cds	K19851	XP_002557778.1	B6GZH9	Pc12g09510 protein	434
Pc12g09520	26.73	26.43	26.58	0.212132	1.42455	24.86	25.83	25.94	25.5433	0.594334	1.40728	-0.0573943	0.108024	0.966479	Penicillium chrysogenum Wisconsin 54-1255 hypothetical protein (Pc12g09520) mRNA, complete cds	K11763	XP_002557779.1	B6GZI0	Pc12g09520 protein	742
Pc12g09530	0.6	1.19	0.895	0.417193	-0.048177	1.43	1.94	1.87	1.74667	0.276466	0.24221	0.964645	0.0663977	1.17785	Penicillium chrysogenum Wisconsin 54-1255 hypothetical protein (Pc12g09530) mRNA, complete cds	K17842	XP_002557780.1	B6GZI1	Pc12g09530 protein	560
Pc12g09540	6.71	3.82	5.265	2.04354	0.721398	6.3	8.37	7.19	7.28667	1.03838	0.862529	0.468825	0.22483	0.648147	Penicillium chrysogenum Wisconsin 54-1255 hypothetical protein (Pc12g09540) mRNA, complete cds	K09202	XP_002557781.1	B6GZI2	Pc12g09540 protein	182
Pc12g09550	6.74	6.48	6.61	0.183848	0.820201	7.28	6.9	7.03	7.07	0.193132	0.849419	0.0970599	0.0769341	1.11388	Penicillium chrysogenum Wisconsin 54-1255 hypothetical protein (Pc12g09550) mRNA, complete cds	K09241	XP_002557782.1	B6GZI3	Pc12g09550 protein	722
Pc12g09560	3.16	3.83	3.495	0.473762	0.543447	6.25	7.41	7.84	7.16667	0.822456	0.855317	1.03601	0.0115529	1.93731	Penicillium chrysogenum Wisconsin 54-1255 hypothetical protein (Pc12g09560) mRNA, complete cds	K20185	XP_002557783.1	B6GZI4	Pc12g09560 protein	309
Pc12g09570	4.48	5.01	4.745	0.374767	0.676236	5.77	6.37	7.72	6.62	0.998749	0.820858	0.480423	0.0929564	1.03172	Penicillium chrysogenum Wisconsin 54-1255 hypothetical protein (Pc12g09570) mRNA, complete cds	K14213	XP_002557784.1	B6GZI5	Pc12g09570 protein	377
Pc12g09580	61.85	56.46	59.155	3.81131	1.77199	58.38	56.53	60.97	58.6267	2.23025	1.7681	-0.0129431	0.852388	0.0693629	Penicillium chrysogenum Wisconsin 54-1255 hypothetical protein (Pc12g09580) mRNA, complete cds	K12486	XP_002557785.1	B6GZI6	Pc12g09580 protein	564
Pc12g09590	85.55	86.11	85.83	0.39598	1.93364	88.46	76.02	83.36	82.6133	6.25352	1.91705	-0.0551074	0.540099	0.267527	Penicillium chrysogenum Wisconsin 54-1255 hypothetical protein (Pc12g09590) mRNA, complete cds	K07305	XP_002557786.1	B6GZI7	Peptide-methionine (R)-S-oxide reductase (EC 1.8.4.12)	217
Pc12g09600	5.37	6.52	5.945	0.813173	0.774152	5.89	6.41	6.23	6.17667	0.264071	0.790754	0.0551517	0.656963	0.182459	Penicillium chrysogenum Wisconsin 54-1255 hypothetical protein (Pc12g09600) mRNA, complete cds	-	XP_002557787.1	B6GZI8	Pc12g09600 protein	636
Pc12g09630	28.08	27.99	28.035	0.0636396	1.4477	30.92	31.29	29.51	30.5733	0.939273	1.48534	0.125045	0.0362077	1.4412	Penicillium chrysogenum Wisconsin 54-1255 hypothetical protein (Pc12g09630) mRNA, complete cds	-	XP_002557789.1	B6GZR2	Pc12g09630 protein	873
Pc12g09640	5.5	4.11	4.805	0.982878	0.681693	7.23	7.41	6.6	7.08	0.425323	0.850033	0.559213	0.0332093	1.47874	Penicillium chrysogenum Wisconsin 54-1255 hypothetical protein (Pc12g09640) mRNA, complete cds	-	XP_002557790.1	B6GZR3	Uncharacterized protein	160
Pc12g09650	58.98	52.64	55.81	4.48306	1.74671	60.54	56.79	62.18	59.8367	2.76298	1.77697	0.100506	0.289106	0.538943	Penicillium chrysogenum Wisconsin 54-1255 hypothetical protein (Pc12g09650) mRNA, complete cds	K20523	XP_002557791.1	B6GZR4	Pc12g09650 protein	409
Pc12g09660	25.09	27.32	26.205	1.57685	1.41838	26.84	27.9	27.07	27.27	0.557584	1.43569	0.0574726	0.334866	0.475128	Penicillium chrysogenum Wisconsin 54-1255 hypothetical protein (Pc12g09660) mRNA, complete cds	K07870	XP_002557792.1	B6GZR5	Mitochondrial Rho GTPase (EC 3.6.5.-)	651
Pc12g09670	31.61	33.97	32.79	1.66877	1.51574	31.42	31.39	33.32	32.0433	1.10573	1.50574	-0.0332317	0.579468	0.236971	Penicillium chrysogenum Wisconsin 54-1255 hypothetical protein (Pc12g09670) mRNA, complete cds	K14963	XP_002557793.1	B6GZR6	Pc12g09670 protein	563
Pc12g09680	6.23	6.79	6.51	0.39598	0.813581	10	11.55	8.02	9.85667	1.76936	0.99373	0.598442	0.0872085	1.05944	Penicillium chrysogenum Wisconsin 54-1255 hypothetical protein (Pc12g09680) mRNA, complete cds	K08282	XP_002557794.1	B6GZR7	Pc12g09680 protein	425
Pc12g09690	0.1	0.1	0.1	0	silent	0	0	0	0	0	silent	-7	0.272228	0.565067	Penicillium chrysogenum Wisconsin 54-1255 hypothetical protein (Pc12g09690) mRNA, complete cds	-	XP_002557795.1	B6GZR8	Pc12g09690 protein	407
Pc12g09700	0	0	0	0	silent	0	0	0	0	0	silent	n/a	n/a	n/a	Penicillium chrysogenum Wisconsin 54-1255 hypothetical protein (Pc12g09700) mRNA, complete cds	-	XP_002557796.1	B6GZR9	Pc12g09700 protein	465
Pc12g09710	0.07	0	0.035	0.0494975	silent	0	0	0.07	0.0233333	0.0404145	silent	n/a	n/a	n/a	Penicillium chrysogenum Wisconsin 54-1255 hypothetical protein (Pc12g09710) mRNA, complete cds	-	XP_002557797.1	B6GZS0	Pc12g09710 protein	618
Pc12g09720	8.57	8.72	8.645	0.106066	0.936765	13.58	13.34	10.97	12.63	1.4426	1.1014	0.546917	0.0342516	1.46532	Penicillium chrysogenum Wisconsin 54-1255 hypothetical protein (Pc12g09720) mRNA, complete cds	K01539	XP_002557798.1	B6GZS1	Pc12g09720 protein	642
Pc12g09730	0.12	0.12	0.12	0	silent	0.12	0.48	0.36	0.32	0.183303	-0.49485	1.41504	0.239443	0.620799	Penicillium chrysogenum Wisconsin 54-1255 hypothetical protein (Pc12g09730) mRNA, complete cds	-	XP_002557799.1	B6GZS2	Pc12g09730 protein	355
Pc12g09740	20.68	15.58	18.13	3.60624	1.2584	14.43	15.42	16.45	15.4333	1.01007	1.18846	-0.232329	0.278785	0.554731	Penicillium chrysogenum Wisconsin 54-1255 hypothetical protein (Pc12g09740) mRNA, complete cds	K00306	XP_002557800.1	B6GZS3	Pc12g09740 protein	427
Pc12g09750	2.88	2.92	2.9	0.0282843	0.462398	2.41	3.79	3.31	3.17	0.700571	0.501059	0.12843	0.640944	0.19318	Penicillium chrysogenum Wisconsin 54-1255 hypothetical protein (Pc12g09750) mRNA, complete cds	K00480	XP_002557801.1	B6GZS4	Pc12g09750 protein	680
Pc12g09760	112.59	105.39	108.99	5.09117	2.03739	108.96	115.66	103.53	109.383	6.07607	2.03895	0.00519716	0.945141	0.0245036	Penicillium chrysogenum Wisconsin 54-1255 hypothetical protein (Pc12g09760) mRNA, complete cds	K08504	XP_002557802.1	B6GZS5	Pc12g09760 protein	97
Pc12g09770	0	0	0	0	silent	0	0	0.65	0.216667	0.375278	silent	n/a	n/a	n/a	Penicillium chrysogenum Wisconsin 54-1255 hypothetical protein (Pc12g09770) mRNA, complete cds	-	XP_002557803.1	B6GZS6	Uncharacterized protein	137
Pc12g09780	0	0.54	0.27	0.381838	silent	0.55	1.36	0.82	0.91	0.412432	-0.0409586	1.75291	0.179898	0.744974	Penicillium chrysogenum Wisconsin 54-1255 hypothetical protein (Pc12g09780) mRNA, complete cds	-	XP_002557804.1	B6GZS7	Uncharacterized protein	161
Pc12g09800	100.04	102.69	101.365	1.87383	2.00589	121.62	112.9	125.9	120.14	6.62516	2.07969	0.245157	0.0336157	1.47346	Penicillium chrysogenum Wisconsin 54-1255 hypothetical protein (Pc12g09800) mRNA, complete cds	-	XP_002557805.1	B6GZY9	Pc12g09800 protein	529
Pc12g09810	49.58	51.77	50.675	1.54856	1.70479	48.34	48.19	48.42	48.3167	0.116762	1.6841	-0.0687533	0.0638807	1.19463	Penicillium chrysogenum Wisconsin 54-1255 hypothetical protein (Pc12g09810) mRNA, complete cds	-	XP_002557806.1	B6GZZ0	Pc12g09810 protein	363
Pc12g09820	218.8	214.94	216.87	2.72943	2.3362	216.17	227.6	234.57	226.113	9.28965	2.35433	0.0602156	0.282358	0.5492	Penicillium chrysogenum Wisconsin 54-1255 hypothetical protein (Pc12g09820) mRNA, complete cds	K01759	XP_002557807.1	B6GZZ1	Lactoylglutathione lyase (EC 4.4.1.5) (Glyoxalase I)	305
Pc12g09840	10.05	9.78	9.915	0.190919	0.996293	11.84	9.05	12.47	11.12	1.82014	1.0461	0.165472	0.440974	0.355587	Penicillium chrysogenum Wisconsin 54-1255 hypothetical protein (Pc12g09840) mRNA, complete cds	-	XP_002557809.1	B6GZZ3	Pc12g09840 protein	553
Pc12g09850	42.14	57.39	49.765	10.7834	1.69692	102.02	96.35	108.94	102.437	6.30533	2.01046	1.04153	0.00565144	2.24784	Penicillium chrysogenum Wisconsin 54-1255 hypothetical protein (Pc12g09850) mRNA, complete cds	-	XP_002557810.1	B6GZZ4	Pc12g09850 protein (EC 3.4.22.52)	807
Pc12g09860	114.49	106.05	110.27	5.96798	2.04246	116.35	121.97	129.64	122.653	6.6713	2.08868	0.153546	0.126007	0.899605	Penicillium chrysogenum Wisconsin 54-1255 hypothetical protein (Pc12g09860) mRNA, complete cds	K04563	XP_002557811.1	B6GZZ5	Pc12g09860 protein	322
Pc12g09870	41.32	37.26	39.29	2.87085	1.59428	39.74	43.22	44.73	42.5633	2.55899	1.62904	0.115449	0.271411	0.566372	Penicillium chrysogenum Wisconsin 54-1255 hypothetical protein (Pc12g09870) mRNA, complete cds	K01426	XP_002557812.1	B6GZZ6	Pc12g09870 protein	360
Pc12g09880	42.36	48.25	45.305	4.16486	1.65615	51.61	57.58	54.18	54.4567	2.9946	1.73605	0.265438	0.0613302	1.21233	Penicillium chrysogenum Wisconsin 54-1255 hypothetical protein (Pc12g09880) mRNA, complete cds	K01426	XP_002557813.1	B6GZZ7	Pc12g09880 protein	566
Pc12g09890	25.3	29.05	27.175	2.65165	1.43417	23.04	22.38	24.71	23.3767	1.20093	1.36878	-0.217211	0.106086	0.97434	Penicillium chrysogenum Wisconsin 54-1255 hypothetical protein (Pc12g09890) mRNA, complete cds	-	XP_002557814.1	B6GZZ8	Pc12g09890 protein	568
Pc12g09900	0.47	0.61	0.54	0.0989949	-0.267606	0.17	0.25	0.17	0.196667	0.046188	silent	n/a	n/a	n/a	Penicillium chrysogenum Wisconsin 54-1255 hypothetical protein (Pc12g09900) mRNA, complete cds	K08712	XP_002557815.1	B6GZZ9	Pc12g09900 protein	1492
Pc12g09930	2.38	3.05	2.715	0.473762	0.43377	1.03	1.02	0.85	0.966667	0.10116	-0.0147233	-1.48986	0.00677523	2.16908	Penicillium chrysogenum Wisconsin 54-1255 hypothetical protein (Pc12g09930) mRNA, complete cds	-	XP_002557818.1	B6H002	Pc12g09930 protein	252
Pc12g09940	0.13	0.39	0.26	0.183848	silent	0	0	0	0	0	silent	-7	0.272228	0.565067	Penicillium chrysogenum Wisconsin 54-1255 hypothetical protein (Pc12g09940) mRNA, complete cds	-	XP_002557819.1	B6H003	Pc12g09940 protein	327
Pc12g09950	2.44	2.05	2.245	0.275772	0.351216	2.72	3.49	3	3.07	0.389744	0.487138	0.451523	0.0846945	1.07214	Penicillium chrysogenum Wisconsin 54-1255 alcohol oxidase aox-Penicillium chrysogenum (Pc12g09950) mRNA, complete cds	K17066	XP_002557820.1	B6H004	Alcohol oxidase aox-Penicillium chrysogenum	666
Pc12g09960	0.07	0	0.035	0.0494975	silent	0.29	0.07	0	0.12	0.151327	silent	n/a	n/a	n/a	Penicillium chrysogenum Wisconsin 54-1255 hypothetical protein (Pc12g09960) mRNA, complete cds	-	XP_002557821.1	B6H005	Pc12g09960 protein	591
Pc12g09970	0.51	0.17	0.34	0.240416	-0.468521	0.17	0	0.34	0.17	0.17	silent	n/a	n/a	n/a	Penicillium chrysogenum Wisconsin 54-1255 hypothetical protein (Pc12g09970) mRNA, complete cds	-	XP_002557822.1	B6H006	Uncharacterized protein	253
Pc12g09980	0.13	0.03	0.08	0.0707107	silent	0.03	0.05	0.08	0.0533333	0.0251661	silent	n/a	n/a	n/a	Penicillium chrysogenum Wisconsin 54-1255 hypothetical protein (Pc12g09980) mRNA, complete cds	K01897	XP_002557823.1	B6H007	Pc12g09980 protein	1619
Pc12g09990	0.44	0.29	0.365	0.106066	-0.437707	0.15	0.29	0.44	0.293333	0.145029	silent	n/a	n/a	n/a	Penicillium chrysogenum Wisconsin 54-1255 hypothetical protein (Pc12g09990) mRNA, complete cds	-	XP_002557824.1	B6H071	Uncharacterized protein	291
Pc12g10000	163.72	169.06	166.39	3.77595	2.22113	43.51	43.21	61.88	49.5333	10.6936	1.6949	-1.7481	0.000752824	3.12331	Penicillium chrysogenum Wisconsin 54-1255 hypothetical protein (Pc12g10000) mRNA, complete cds	K09983	XP_002557825.1	B6H072	Pc12g10000 protein	170
Pc12g10010	0.58	0.86	0.72	0.19799	-0.142668	7.29	11.52	8.66	9.15667	2.15829	0.961737	3.66875	0.0135764	1.86721	Penicillium chrysogenum Wisconsin 54-1255 hypothetical protein (Pc12g10010) mRNA, complete cds	-	XP_002557826.1	B6H073	Pc12g10010 protein	153
Pc12g10020	0	0	0	0	silent	0	0.2	0	0.0666667	0.11547	silent	n/a	n/a	n/a	Penicillium chrysogenum Wisconsin 54-1255 hypothetical protein (Pc12g10020) mRNA, complete cds	-	XP_002557827.1	B6H074	Uncharacterized protein	211
Pc12g10030	0.23	0	0.115	0.162635	silent	0.46	0.68	0.23	0.456667	0.225019	-0.340401	1.98951	0.167325	0.776438	Penicillium chrysogenum Wisconsin 54-1255 hypothetical protein (Pc12g10030) mRNA, complete cds	K01732	XP_002557828.1	B6H075	Pc12g10030 protein	373
Pc12g10060	3	2.46	2.73	0.381838	0.436163	6.6	5.99	5.83	6.14	0.406325	0.788168	1.16934	0.00256842	2.59033	Penicillium chrysogenum Wisconsin 54-1255 hypothetical protein (Pc12g10060) mRNA, complete cds	-	XP_002557830.1	B6H077	Pc12g10060 protein	475
Pc12g10070	2.68	2.85	2.765	0.120208	0.441695	4.7	5	3.4	4.36667	0.85049	0.64015	0.659253	0.0866254	1.06235	Penicillium chrysogenum Wisconsin 54-1255 hypothetical protein (Pc12g10070) mRNA, complete cds	-	XP_002557831.1	B6H078	Uncharacterized protein	240
Pc12g10080	20.33	19.22	19.775	0.784889	1.29612	21.33	22.13	22.01	21.8233	0.431432	1.33892	0.142194	0.0297353	1.52673	Penicillium chrysogenum Wisconsin 54-1255 hypothetical protein (Pc12g10080) mRNA, complete cds	-	XP_002557832.1	B6H079	Pc12g10080 protein	696
Pc12g10090	0	0	0	0	silent	0	0	0	0	0	silent	n/a	n/a	n/a	Penicillium chrysogenum Wisconsin 54-1255 hypothetical protein (Pc12g10090) mRNA, complete cds	-	XP_002557833.1	B6H080	Uncharacterized protein	151
Pc12g10100	0.15	0.73	0.44	0.410122	-0.356547	0.59	0	0.15	0.246667	0.306649	silent	n/a	n/a	n/a	Penicillium chrysogenum Wisconsin 54-1255 hypothetical protein (Pc12g10100) mRNA, complete cds	-	XP_002557834.1	B6H081	Pc12g10100 protein	292
Pc12g10110	8.85	8.39	8.62	0.325269	0.935507	10	11.47	9.89	10.4533	0.882175	1.01925	0.278203	0.073911	1.13129	Penicillium chrysogenum Wisconsin 54-1255 hypothetical protein (Pc12g10110) mRNA, complete cds	-	XP_002557835.1	B6H082	Pc12g10110 protein	599
Pc12g10120	5.23	4.11	4.67	0.79196	0.669317	8.34	10.43	5.5	8.09	2.47449	0.907949	0.792717	0.168234	0.774086	Penicillium chrysogenum Wisconsin 54-1255 hypothetical protein (Pc12g10120) mRNA, complete cds	-	XP_002557836.1	B6H083	Uncharacterized protein	160
Pc12g10140	1.48	1.23	1.355	0.176777	0.131939	2.45	2.76	2.27	2.49333	0.247857	0.39678	0.879783	0.0118195	1.9274	Penicillium chrysogenum Wisconsin 54-1255 hypothetical protein (Pc12g10140) mRNA, complete cds	K10380	XP_002557838.1	B6H085	Pc12g10140 protein	2338
Pc12g10150	6.81	7.09	6.95	0.19799	0.841985	11.99	16.23	15.17	14.4633	2.20657	1.16027	1.05732	0.0197833	1.7037	Penicillium chrysogenum Wisconsin 54-1255 hypothetical protein (Pc12g10150) mRNA, complete cds	-	XP_002557839.1	B6H086	Pc12g10150 protein	643
Pc12g10160	23.19	22.18	22.685	0.714178	1.35574	30.44	35.26	29.92	31.8733	2.94444	1.50343	0.490611	0.0258096	1.58822	Penicillium chrysogenum Wisconsin 54-1255 hypothetical protein (Pc12g10160) mRNA, complete cds	K08282	XP_002557840.1	B6H087	Pc12g10160 protein	419
Pc12g10170	30.27	39.94	35.105	6.83772	1.54537	39.08	35.65	34.68	36.47	2.31177	1.56194	0.0550337	0.755101	0.121995	Penicillium chrysogenum Wisconsin 54-1255 hypothetical protein (Pc12g10170) mRNA, complete cds	K14800	XP_002557841.1	B6H088	Pc12g10170 protein	206
Pc12g10180	195.21	206.15	200.68	7.73575	2.3025	201.08	193.48	203.94	199.5	5.40603	2.29994	-0.0085081	0.850084	0.0705381	Penicillium chrysogenum Wisconsin 54-1255 hypothetical protein (Pc12g10180) mRNA, complete cds	K03267	XP_002557842.1	B6H089	Pc12g10180 protein	716
Pc12g10190	23.05	20.63	21.84	1.7112	1.33925	23.67	20.87	22.11	22.2167	1.40304	1.34668	0.0246695	0.802736	0.0954274	Penicillium chrysogenum Wisconsin 54-1255 hypothetical protein (Pc12g10190) mRNA, complete cds	-	XP_002557843.1	B6H090	Pc12g10190 protein	665
Pc12g10200	119.64	116.84	118.24	1.9799	2.07276	118.13	123.77	114.38	118.76	4.72659	2.07467	0.00633082	0.896425	0.0474859	Penicillium chrysogenum Wisconsin 54-1255 hypothetical protein (Pc12g10200) mRNA, complete cds	-	XP_002557844.1	B6H0G1	Pc12g10200 protein	400
Pc12g10210	24.49	19.47	21.98	3.54968	1.34203	22.07	24.12	24.74	23.6433	1.39737	1.37371	0.105242	0.493895	0.306365	Penicillium chrysogenum Wisconsin 54-1255 hypothetical protein (Pc12g10210) mRNA, complete cds	K20047	XP_002557845.1	B6H0G2	Pc12g10210 protein	660
Pc12g10220	61.09	60.38	60.735	0.502046	1.78344	61.12	67.88	61.61	63.5367	3.76941	1.80302	0.0650613	0.39399	0.404515	Penicillium chrysogenum Wisconsin 54-1255 hypothetical protein (Pc12g10220) mRNA, complete cds	K00010	XP_002557846.1	B6H0G3	Pc12g10220 protein	412
Pc12g10230	72.91	71.84	72.375	0.756604	1.85959	128.38	129.03	126.35	127.92	1.39796	2.10694	0.821678	1.78452e-05	4.74848	Penicillium chrysogenum Wisconsin 54-1255 hypothetical protein (Pc12g10230) mRNA, complete cds	K10838	XP_002557847.1	B6H0G4	Pc12g10230 protein	943
Pc12g10240	63.91	55.86	59.885	5.69221	1.77732	62.4	71.08	63.05	65.51	4.8347	1.81631	0.12952	0.316385	0.499784	Penicillium chrysogenum Wisconsin 54-1255 hypothetical protein (Pc12g10240) mRNA, complete cds	-	XP_002557848.1	B6H0G5	Uncharacterized protein	106
Pc12g10260	18.16	18.67	18.415	0.360624	1.26517	17.39	18.55	16.83	17.59	0.877268	1.24527	-0.0661259	0.312407	0.505279	Penicillium chrysogenum Wisconsin 54-1255 hypothetical protein (Pc12g10260) mRNA, complete cds	-	XP_002557849.1	B6H0G6	Pc12g10260 protein	751
Pc12g10270	297.15	303.34	300.245	4.37699	2.47748	293.11	296.14	309.49	299.58	8.715	2.47651	-0.00319891	0.92923	0.0318769	Penicillium chrysogenum Wisconsin 54-1255 hypothetical protein (Pc12g10270) mRNA, complete cds	K02739	XP_002557850.1	B6H0G7	Pc12g10270 protein	277
Pc12g10280	16.53	18.66	17.595	1.50614	1.24539	19.67	19.36	20.47	19.8333	0.572742	1.2974	0.172762	0.0890008	1.05061	Penicillium chrysogenum Wisconsin 54-1255 hypothetical protein (Pc12g10280) mRNA, complete cds	K18715	XP_002557851.1	B6H0G8	Pc12g10280 protein	1522
Pc12g10290	0	0	0	0	silent	0.55	0	0	0.183333	0.317543	silent	n/a	n/a	n/a	Penicillium chrysogenum Wisconsin 54-1255 hypothetical protein (Pc12g10290) mRNA, complete cds	-	XP_002557852.1	B6H0G9	Uncharacterized protein	161
Pc12g10300	9.78	7.48	8.63	1.62635	0.936011	7.22	7.5	8.65	7.79	0.757826	0.891537	-0.147737	0.473142	0.325009	Penicillium chrysogenum Wisconsin 54-1255 hypothetical protein (Pc12g10300) mRNA, complete cds	K13162	XP_002557853.1	B6H0H0	Pc12g10300 protein	229
Pc12g10310	88.23	82.05	85.14	4.36992	1.93013	86.91	76.52	86.1	83.1767	5.77905	1.92	-0.0336582	0.714644	0.14591	Penicillium chrysogenum Wisconsin 54-1255 hypothetical protein (Pc12g10310) mRNA, complete cds	K13162	XP_002557854.1	B6H0H1	Pc12g10310 protein	473
Pc12g10330	9.69	9.51	9.6	0.127279	0.982271	10.7	11.44	12.1	11.4133	0.700381	1.05741	0.249614	0.0410779	1.38639	Penicillium chrysogenum Wisconsin 54-1255 hypothetical protein (Pc12g10330) mRNA, complete cds	K10901	XP_002557855.1	B6H0H2	Pc12g10330 protein	1511
Pc12g10340	30.3	34.59	32.445	3.03349	1.51115	34.19	36.91	39.54	36.88	2.67513	1.56679	0.184842	0.181093	0.742098	Penicillium chrysogenum Wisconsin 54-1255 hypothetical protein (Pc12g10340) mRNA, complete cds	-	XP_002557856.1	B6H0H3	Pc12g10340 protein	672
Pc12g10350	10.28	12.6	11.44	1.64049	1.05843	11.59	13.99	14.28	13.2867	1.47649	1.12342	0.215892	0.278668	0.554913	Penicillium chrysogenum Wisconsin 54-1255 hypothetical protein (Pc12g10350) mRNA, complete cds	K01580	XP_002557857.1	B6H0H4	Pc12g10350 protein	493
Pc12g10360	5.96	5.34	5.65	0.438406	0.752048	7.38	7.95	7.22	7.51667	0.38371	0.876025	0.411842	0.0147606	1.8309	Penicillium chrysogenum Wisconsin 54-1255 hypothetical protein (Pc12g10360) mRNA, complete cds	K10866	XP_002557858.1	B6H0H5	Pc12g10360 protein	561
Pc12g10370	67.15	60.72	63.935	4.5467	1.80574	62.71	70.56	75.91	69.7267	6.63934	1.8434	0.125105	0.369526	0.432355	Penicillium chrysogenum Wisconsin 54-1255 hypothetical protein (Pc12g10370) mRNA, complete cds	K01259	XP_002557859.1	B6H0H6	Pc12g10370 protein	446
Pc12g10380	29.17	25.81	27.49	2.37588	1.43917	25.67	27.83	25.33	26.2767	1.35593	1.41957	-0.0651246	0.505625	0.296171	Penicillium chrysogenum Wisconsin 54-1255 hypothetical protein (Pc12g10380) mRNA, complete cds	K20195	XP_002557860.1	B6H0H7	Pc12g10380 protein	619
Pc12g10390	10.25	9.21	9.73	0.735391	0.988113	10.18	11.6	11.54	11.1067	0.803077	1.04558	0.190914	0.14909	0.826553	Penicillium chrysogenum Wisconsin 54-1255 hypothetical protein (Pc12g10390) mRNA, complete cds	-	XP_002557861.1	B6H0H8	Pc12g10390 protein	1857
Pc12g10400	65.38	55.7	60.54	6.84479	1.78204	50.95	70.77	65.81	62.51	10.3139	1.79595	0.0461983	0.831472	0.0801521	Penicillium chrysogenum Wisconsin 54-1255 hypothetical protein (Pc12g10400) mRNA, complete cds	K11663	XP_002557862.1	B6H0H9	Pc12g10400 protein	107
Pc12g10410	12.36	12.45	12.405	0.0636396	1.0936	11.69	10.14	12.83	11.5533	1.3502	1.06271	-0.102613	0.459789	0.337441	Penicillium chrysogenum Wisconsin 54-1255 hypothetical protein (Pc12g10410) mRNA, complete cds	K11663	XP_002557863.1	B6H0I0	Pc12g10410 protein	273
Pc12g10430	6.29	6.41	6.35	0.0848528	0.802774	4.96	8.27	6.14	6.45667	1.67757	0.810008	0.024033	0.937431	0.0280605	Penicillium chrysogenum Wisconsin 54-1255 hypothetical protein (Pc12g10430) mRNA, complete cds	K01512	XP_002557864.1	B6H0I1	Pc12g10430 protein	278
Pc12g10440	7.35	11.96	9.655	3.25976	0.984752	8.14	7.45	9.1	8.23	0.828674	0.9154	-0.230384	0.492008	0.308028	Penicillium chrysogenum Wisconsin 54-1255 hypothetical protein (Pc12g10440) mRNA, complete cds	-	XP_002557865.1	B6H0Q2	Alternative oxidase (EC 1.-.-.-)	362
Pc12g10450	32.36	33.76	33.06	0.989949	1.5193	27.6	31.37	34.68	31.2167	3.54249	1.49439	-0.0827702	0.54259	0.265528	Penicillium chrysogenum Wisconsin 54-1255 hypothetical protein (Pc12g10450) mRNA, complete cds	-	XP_002557866.1	B6H0Q3	Pc12g10450 protein	506
Pc12g10460	19.04	18.94	18.99	0.0707107	1.27852	20.09	19.99	19.08	19.72	0.556507	1.29491	0.0544196	0.177915	0.749788	Penicillium chrysogenum Wisconsin 54-1255 hypothetical protein (Pc12g10460) mRNA, complete cds	-	XP_002557867.1	B6H0Q4	Pc12g10460 protein	1035
Pc12g10470	21.18	19.9	20.54	0.905097	1.3126	20.81	21.91	23.73	22.15	1.47472	1.34537	0.108871	0.271656	0.565981	Penicillium chrysogenum Wisconsin 54-1255 hypothetical protein (Pc12g10470) mRNA, complete cds	-	XP_002557868.1	B6H0Q5	Pc12g10470 protein	220
Pc12g10480	23.57	25.75	24.66	1.54149	1.39199	20.97	21.98	25.37	22.7733	2.30478	1.35743	-0.114827	0.393982	0.404524	Penicillium chrysogenum Wisconsin 54-1255 hypothetical protein (Pc12g10480) mRNA, complete cds	K19950	XP_002557869.1	B6H0Q6	Pc12g10480 protein	171
Pc12g10490	5.21	6.63	5.92	1.00409	0.772322	5.39	5.93	5.82	5.71333	0.285365	0.75689	-0.0512645	0.741111	0.130117	Penicillium chrysogenum Wisconsin 54-1255 hypothetical protein (Pc12g10490) mRNA, complete cds	K19589	XP_002557870.1	B6H0Q7	Pc12g10490 protein	349
Pc12g10500	0	0	0	0	silent	0	0	0	0	0	silent	n/a	n/a	n/a	Penicillium chrysogenum Wisconsin 54-1255 hypothetical protein (Pc12g10500) mRNA, complete cds	-	XP_002557871.1	B6H0Q8	Uncharacterized protein	119
Pc12g10510	515.57	509	512.285	4.64569	2.70951	514.7	478.19	474.22	489.037	22.3136	2.68934	-0.067004	0.26064	0.583959	Penicillium chrysogenum Wisconsin 54-1255 hypothetical protein (Pc12g10510) mRNA, complete cds	K11087	XP_002557872.1	B6H0Q9	Small nuclear ribonucleoprotein Sm D1 (snRNP core protein D1)	123
Pc12g10520	143.28	134.94	139.11	5.89727	2.14336	88	80.98	83.26	84.08	3.58112	1.92469	-0.726392	0.0008922	3.04954	Penicillium chrysogenum Wisconsin 54-1255 hypothetical protein (Pc12g10520) mRNA, complete cds	K03260	XP_002557873.1	B6H0R0	Pc12g10520 protein	385
Pc12g10530	22.82	20.36	21.59	1.73948	1.33425	25.88	27.57	27.89	27.1133	1.08002	1.43318	0.328639	0.0201617	1.69547	Penicillium chrysogenum Wisconsin 54-1255 hypothetical protein (Pc12g10530) mRNA, complete cds	-	XP_002557874.1	B6H0R1	Pc12g10530 protein	964
Pc12g10540	176.32	171.65	173.985	3.30219	2.24051	174.13	157.27	158.41	163.27	9.42229	2.21291	-0.0917032	0.235216	0.628534	Penicillium chrysogenum Wisconsin 54-1255 hypothetical protein (Pc12g10540) mRNA, complete cds	-	XP_002557875.1	B6H0R2	Pc12g10540 protein	226
Pc12g10550	57.7	65	61.35	5.16188	1.78781	38.07	51.9	44.54	44.8367	6.91977	1.65163	-0.452384	0.0660871	1.17988	Penicillium chrysogenum Wisconsin 54-1255 hypothetical protein (Pc12g10550) mRNA, complete cds	K00058	XP_002557876.1	B6H0R3	D-3-phosphoglycerate dehydrogenase (EC 1.1.1.95)	596
Pc12g10560	5.89	8.92	7.405	2.14253	0.869525	10.1	9.71	13.84	11.2167	2.28023	1.04986	0.599072	0.158568	0.799783	Penicillium chrysogenum Wisconsin 54-1255 hypothetical protein (Pc12g10560) mRNA, complete cds	-	XP_002557877.1	B6H0R4	Uncharacterized protein	171
Pc12g10570	25.92	25.25	25.585	0.473762	1.40799	24.71	25.94	28.85	26.5	2.12605	1.42325	0.0506941	0.608347	0.215849	Penicillium chrysogenum Wisconsin 54-1255 hypothetical protein (Pc12g10570) mRNA, complete cds	K05991	XP_002557878.1	B6H0R5	Pc12g10570 protein	542
Pc12g10580	194.77	203.3	199.035	6.03162	2.29893	142.88	121.17	124.25	129.433	11.7465	2.11205	-0.620813	0.00496352	2.30421	Penicillium chrysogenum Wisconsin 54-1255 hypothetical protein (Pc12g10580) mRNA, complete cds	K11173	XP_002557879.1	B6H0R6	Pc12g10580 protein	496
Pc12g10590	18.15	20.65	19.4	1.76777	1.2878	11.52	15.12	13.84	13.4933	1.82487	1.13012	-0.52381	0.0372157	1.42927	Penicillium chrysogenum Wisconsin 54-1255 hypothetical protein (Pc12g10590) mRNA, complete cds	-	XP_002557880.1	B6H0R7	Pc12g10590 protein	230
Pc12g10600	21.16	21.48	21.32	0.226274	1.32879	25.94	24.59	23.97	24.8333	1.00729	1.39504	0.22007	0.0190699	1.71965	Penicillium chrysogenum Wisconsin 54-1255 hypothetical protein (Pc12g10600) mRNA, complete cds	-	XP_002557881.1	B6H0R8	Pc12g10600 protein	493
Pc12g10610	17.95	22.11	20.03	2.94156	1.30168	33.68	31.55	27.35	30.86	3.22092	1.4894	0.623576	0.0322314	1.49172	Penicillium chrysogenum Wisconsin 54-1255 hypothetical protein (Pc12g10610) mRNA, complete cds	-	XP_002557882.1	B6H0R9	Uncharacterized protein	107
Pc12g10620	51.02	54.96	52.99	2.786	1.72419	67.92	68.51	71.59	69.34	1.97076	1.84098	0.387968	0.00427103	2.36947	Penicillium chrysogenum Wisconsin 54-1255 hypothetical protein (Pc12g10620) mRNA, complete cds	-	XP_002557883.1	B6H0S0	Pc12g10620 protein	264
Pc12g10630	28.25	31.71	29.98	2.44659	1.47683	18.52	25.5	19.73	21.25	3.73	1.32736	-0.496538	0.0651835	1.18586	Penicillium chrysogenum Wisconsin 54-1255 hypothetical protein (Pc12g10630) mRNA, complete cds	K13953	XP_002557884.1	B6H0S1	Pc12g10630 protein	362
Pc12g10640	2.54	2.93	2.735	0.275772	0.436957	5.12	4.55	3.55	4.40667	0.794754	0.64411	0.688147	0.0712973	1.14693	Penicillium chrysogenum Wisconsin 54-1255 hypothetical protein (Pc12g10640) mRNA, complete cds	-	XP_002557885.1	B6H0S2	Pc12g10640 protein	415
Pc12g10650	1139.78	1051.32	1095.55	62.5507	3.03963	960.88	1044.18	937.49	980.85	56.0784	2.9916	-0.159551	0.120184	0.920152	Penicillium chrysogenum Wisconsin 54-1255 hypothetical protein (Pc12g10650) mRNA, complete cds	K13953	XP_002557886.1	B6H0S3	Pc12g10650 protein	337
Pc12g10660	13.75	15.23	14.49	1.04652	1.16107	10.22	13.98	7.78	10.66	3.12333	1.02776	-0.44285	0.207718	0.682527	Penicillium chrysogenum Wisconsin 54-1255 hypothetical protein (Pc12g10660) mRNA, complete cds	-	XP_002557887.1	B6H0S4	Uncharacterized protein	169
Pc12g10670	473.27	450.42	461.845	16.1574	2.6645	455.36	448.7	449.97	451.343	3.53602	2.65451	-0.0331835	0.323706	0.489849	Penicillium chrysogenum Wisconsin 54-1255 hypothetical protein (Pc12g10670) mRNA, complete cds	K09490	XP_002557888.1	B6H0S5	Pc12g10670 protein	673
Pc12g10680	50.24	49.89	50.065	0.247487	1.69953	48.36	52.29	52.47	51.04	2.32269	1.70791	0.0278259	0.613616	0.212103	Penicillium chrysogenum Wisconsin 54-1255 hypothetical protein (Pc12g10680) mRNA, complete cds	K14416	XP_002557889.1	B6H0S6	Pc12g10680 protein	801
Pc12g10690	0.57	1.13	0.85	0.39598	-0.0705811	0.58	0	0.57	0.383333	0.332014	-0.416423	-1.14886	0.245089	0.610677	Penicillium chrysogenum Wisconsin 54-1255 hypothetical protein (Pc12g10690) mRNA, complete cds	-	XP_002557890.1	B6H0Z2	Pc12g10690 protein	83
[truncated: 10,808 more rows]

## Sheet: SI13- z-scores
Supplementary Information SI13: Calculated z-scores of all genes visualized in Figure 3B.
[truncated: 3,835 more rows]

## Sheet: SI15 - FungiFun Results
Supplementary Information SI15: Detailed results of categorizing genes with changed expression between parental strain DS54468 and strain 4xKO in Glucose-limited chemostats using FungiFun and FunCat with default settings.
[truncated: 2,249 more rows]

## Sheet: S16 - Results KEGG
Supplementary Information SI16: Results of mapping genes with changed expression between parental strain DS54468 and strain 4xKO in Glucose-limited chemostats on KEGG-pathways of Penicillium chrysogenum (T01091)
[truncated: 1,183 more rows]

[truncated: 4 more sheets: SI18 Decumbenone LC-MS, SI21 - oligos + templates, SI22 RNA Quality for RNA-Seq, SI23 sgRNA OFF-target sites]
